# Supplementary material for: Wood-specific modification of glucuronoxylan can enhance growth in Populus
Source: J Exp Bot. 2025 Aug 23;77(2):445–62. doi: 10.1093/jxb/eraf364 (PMC12794237; doi:10.1093/jxb/eraf364)
Supplement: eraf364_Supplementary_Data [file eraf364_supplementary_data.zip]

Archive with 2 entries (2 files):
- jexbot315465-file001.pdf
- jexbot315465-file002.xlsx
