# Supplementary material for: Wood-specific modification of glucuronoxylan can enhance growth in Populus
Source: J Exp Bot. 2025 Aug 23;77(2):445–62. doi: 10.1093/jxb/eraf364 (PMC12794237; doi:10.1093/jxb/eraf364)
Supplement: eraf364_Supplementary_Data [file eraf364_supplementary_data.zip › jexbot315465-file002.xlsx]

## Sheet: Tab S1-primers
Table S1. Primers used in this study.
Gene	Forward	Reverse	Length (nt)	Efficiency
	Sequence 5´ to 3´	Sequence 5´ to 3´
UBQ-L (Potri.005G198700)	TGGCAAGACCATAACTCTCG	CTCCCCTAAGCCTCAAAACC	200	1.9
ACT11 (Potri.006G192700)	TATTGTTCTCAGTGGTGGCTCT	GGACTCATCATACTCTGCCTTT	208	1.95
GH67	ATACGGTGGTGCGTCGATAT	ATCTGCTATACGACCCAGGC	181	1.93
GH10	CAAGATCATGCACTGGGACG	CGTTGATGTACAGCTTCGCA	155	1.89
GH11	GGTACAATGCACCGTCCATC	TACTCTGGTACCCCTCCGTT	180	1.89
PcGCE	CTGGTAACACAACCACGTTC	CCGTAAACGTCGAAGAACT	205	1.88
GT43B (Potri.016G086400)	GTCGCCCTTCTTCAGTCCAG	GTCGCCCTTCTTCAGTCCAG	183	2.01
GT43C (Potri.007G047500)	CTGATGAGACGTTATTAACTGCTG	AGCCCACTCCAGCTTCCTA	215	2.03
GT43E (Potri.002G107300)	TGAGCAAGTGGTAGAAGATGAAA	AATGGTTGGGGATGACGAG	237	1.83

## Sheet: Tab S2-hormon
Table S2. Levels of all compounds detected by hormonomics analysis in developing wood tissues of the selected transgenic lines with modified xylan and increased growth. Probability corresponds to the ANOVA model testing differences among the lines. Dunnett's test P values are given for significant models. Probability of contrast tested the difference between transgenic lines taken together and wi…
Variable	Statistics	Lines
		WT	WP:GH67	WP:GH10	WP:PcGCE	WP:GT43-rnai
Cambium/phloem
IAA	Mean (pmol g-1)	3338.4	2798.99	2934.44	3099.57	3159.64
	SE (pmol g-1)	125.642	177.684	177.684	177.684	177.684
	Prob >F	0.1598
	Pcontrast transgenic vs WT	0.0395*
oxIAA	Mean (pmol g-1)	89.5987	53.895	65.0875	63.4125	57.035
	SE (pmol g-1)	8.39264	11.869	11.869	11.869	11.869
	Prob >F	0.1029
	Pcontrast transgenic vs WT	0.0093*
IAA-Asp	Mean (pmol g-1)	17.33	14.51	11.71	19.0175	13.8625
	SE (pmol g-1)	1.27904	1.80884	1.80884	1.80884	1.80884
	Prob >F	0.0538
	Pcontrast transgenic vs WT	0.1193
tZ	Mean (pmol g-1)	3.40125	2.6875	2.9	3.125	3.0825
	SE (pmol g-1)	0.27161	0.384114	0.384114	0.384114	0.384114
	Prob >F	0.6239
	Pcontrast transgenic vs WT	0.1897
tZR	Mean (pmol g-1)	4.89625	3.745	3.835	4.6825	4.1475
	SE (pmol g-1)	0.414019	0.585511	0.585511	0.585511	0.585511
	Prob >F	0.4295
	Pcontrast transgenic vs WT	0.134
cZ	Mean (pmol g-1)	0.395	0.4125	0.4525	0.425	0.455
	SE (pmol g-1)	0.0238898	0.0337853	0.0337853	0.0337853	0.0337853
	Prob >F	0.5502
	Pcontrast transgenic vs WT	0.1748
cZR	Mean (pmol g-1)	16.99	16.6675	22.1375	18.0975	25.3925
	SE (pmol g-1)	1.02851	1.45453	1.45453	1.45453	1.45453
	Prob >F	0.0008*
	Dunnett's test		0.9994	0.0339*	0.9396	0.0006*
	Pcontrast transgenic vs WT	0.0104*
iP	Mean (pmol g-1)	0.27375	0.2575	0.235	0.255	0.255
	SE (pmol g-1)	0.0288784	0.0408403	0.0408403	0.0408403	0.0408403
	Prob >F	0.9578
	Pcontrast transgenic vs WT	0.5211
iPR	Mean (pmol g-1)	21.67	14.8325	17.605	16.3625	16.0175
	SE (pmol g-1)	2.42934	3.43561	3.43561	3.43561	3.43561
	Prob >F	0.4694
	Pcontrast transgenic vs WT	0.0819
DHZR	Mean (pmol g-1)	0.34375	0.33	0.2375	0.425	0.33
	SE (pmol g-1)	0.0278107	0.0393303	0.0393303	0.0393303	0.0393303
	Prob >F	0.0509
	Pcontrast transgenic vs WT	0.7043
ABA	Mean (pmol g-1)	1060.51	749.447	835.067	855.477	741.928
	SE (pmol g-1)	79.9995	113.136	113.136	113.136	113.136
	Prob >F	0.1312
	Pcontrast transgenic vs WT	0.0140*
SA	Mean (pmol g-1)	3080.68	2242.75	2712.89	2435.49	1769.28
	SE (pmol g-1)	239.047	338.063	338.063	338.063	338.063
	Prob >F	0.052
	Pcontrast transgenic vs WT	0.0142*
JA-Ile	Mean (pmol g-1)	1.2725	3.715	2.4375	5.2575	8.1575
	SE (pmol g-1)	2.29857	3.25067	3.25067	3.25067	3.25067
	Prob >F	0.5146
	Pcontrast transgenic vs WT	0.214
JA	Mean (pmol g-1)	801.59	1589.1	1249.25	2013.35	2365.95
	SE (pmol g-1)	583.355	824.988	824.988	824.988	824.988
	Prob >F	0.5673
	Pcontrast transgenic vs WT	0.1766
cis-OPDA	Mean (pmol g-1)	3953.79	2742.27	2951.75	2534.46	1876.19
	SE (pmol g-1)	395.23	558.939	558.939	558.939	558.939
	Prob >F	0.0621
	Pcontrast transgenic vs WT	0.0082*
ACC	Mean (pmol g-1)	165.445	136.195	117.675	401.065	96.9725
	SE (pmol g-1)	54.8942	77.6321	77.6321	77.6321	77.6321
	Prob >F	0.0276*
	Pcontrast transgenic vs WT	0.7412
Xylem
IAA	Mean (pmol g-1)	1049.31	1132.02	1151.12	1107.23	1228.64
	SE (pmol g-1)	51.206	67.7392	67.7392	67.7392	67.7392
	Prob >F	0.3501
	Pcontrast transgenic vs WT	0.103
oxAA	Mean (pmol g-1)	9.55	8.3275	10.25	11.8775	11.765
	SE (pmol g-1)	0.62352	0.824839	0.824839	0.824839	0.824839
	Prob >F	0.03*
	Dunnett's test		0.6279	0.9174	0.1232	0.1505
	Pcontrast transgenic vs WT	0.1955
IAA-Asp	Mean (pmol g-1)	0	0	0	0	0
	SE (pmol g-1)	0	0	0	0	0
	Prob >F	not applicable
	Pcontrast transgenic vs WT
tZ	Mean (pmol g-1)	0.328571	0.335	0.3925	0.3725	0.3975
	SE (pmol g-1)	0.0271695	0.0359418	0.0359418	0.0359418	0.0359418
	Prob >F	0.4521
	Pcontrast transgenic vs WT	0.1767
tZR	Mean (pmol g-1)	3.58	3.3025	3.8725	4.2725	4.305
	SE (pmol g-1)	0.324785	0.42965	0.42965	0.42965	0.42965
	Prob >F	0.3875
	Pcontrast transgenic vs WT	0.3699
cZ	Mean (pmol g-1)	0.29	0.2375	0.27	0.2925	0.2575
	SE (pmol g-1)	0.0245313	0.0324519	0.0324519	0.0324519	0.0324519
	Prob >F	0.6893
	Pcontrast transgenic vs WT	0.3951
cZR	Mean (pmol g-1)	6.61429	7.9225	10.585	9.1375	11.2925
	SE (pmol g-1)	0.508555	0.672754	0.672754	0.672754	0.672754
	Prob >F	0.0002*
	Dunnett's test		0.3956	0.0007*	0.0280*	0.0001*
	Pcontrast transgenic vs WT	<.0001*
iP	Mean (pmol g-1)	0.185714	0.1475	0.1925	0.2	0.165
	SE (pmol g-1)	0.0229253	0.0303273	0.0303273	0.0303273	0.0303273
	Prob >F	0.7265
	Pcontrast transgenic vs WT	0.7346
iPR	Mean (pmol g-1)	6.22714	4.815	7.455	7.2975	8.2175
	SE (pmol g-1)	0.953529	1.2614	1.2614	1.2614	1.2614
	Prob >F	0.3751
	Pcontrast transgenic vs WT	0.5372
DHZR	Mean (pmol g-1)	0.287143	0.31	0.265	0.3	0.2175
	SE (pmol g-1)	0.0181086	0.0239554	0.0239554	0.0239554	0.0239554
	Prob >F	0.0893
	Pcontrast transgenic vs WT	0.5267
ABA	Mean (pmol g-1)	724.597	606.268	681.117	743.812	648.44
	SE (pmol g-1)	58.6551	77.5935	77.5935	77.5935	77.5935
	Prob >F	0.6874
	Pcontrast transgenic vs WT	0.4469
SA	Mean (pmol g-1)	475.271	182.285	382.533	273.555	200.995
	SE (pmol g-1)	55.5872	73.535	73.535	73.535	73.535
	Prob >F	0.0217*
	Dunnett's test		0.0188*	0.7436	0.1383	0.0290*
	Pcontrast transgenic vs WT	0.0046*
JA-Ile	Mean (pmol g-1)	0.711429	0.7225	0.7675	1.02	0.9375
	SE (pmol g-1)	0.0883316	0.116852	0.116852	0.116852	0.116852
	Prob >F	0.2211
	Pcontrast transgenic vs WT	0.1725
JA	Mean (pmol g-1)	261.717	464.783	297.507	465.692	739.86
	SE (pmol g-1)	139.79	184.925	184.925	184.925	184.925
	Prob >F	0.3417
	Pcontrast transgenic vs WT	0.1864
cis-OPDA	Mean (pmol g-1)	724.54	576.83	493.29	327.908	360.342
	SE (pmol g-1)	76.1552	100.744	100.744	100.744	100.744
	Prob >F	0.0298*
	Dunnett's test		0.6364	0.2575	0.0204*	0.0351*
	Pcontrast transgenic vs WT	0.0059*
ACC	Mean (pmol g-1)	80.375	103.34	100.868	252.175	77.4475
	SE (pmol g-1)	18.6995	26.4451	26.4451	26.4451	26.4451
	Prob >F	0.0005*
	Dunnett's test		0.9076	0.936	0.0002*	1
	Pcontrast transgenic vs WT	0.0318*

## Sheet: Tab S3-SilviScan
Table S3. SilviScan wood traits that were not affected in the selected transgenic lines with modified xylan and increased growth. Probability corresponds to the ANOVA model testing differences among the lines.
Variable	Statistics	Lines
		WT	WP:GH67	WP:GH10	WP:PcGCE	WP:GT43-rnai
Scan at 25 mm resolution
Wood density (kg/m3)	Mean	358.156	359.714	348.606	371.63	358.702
	SE	9.38602	13.2738	13.2738	14.5408	14.5408
	Prob >F	0.8457
Radial fibre diameter (µm)	Mean	17.5237	17.5895	17.9738	17.2408	17.6742
	SE	0.209147	0.295778	0.295778	0.324009	0.324009
	Prob >F	0.5643
Tangential fibre diameter (µm)	Mean	17.5237	17.5895	17.9738	17.2408	17.6742
	SE	0.209147	0.295778	0.295778	0.324009	0.324009
	Prob >F	0.5489
Fibre coarseness (µg/m)	Mean	137.226	139.676	141.192	139.473	140.808
	SE	3.97229	5.61767	5.61767	6.15385	6.15385
	Prob >F	0.9771
Cell population (/mm2)	Mean	2631.59	2611.97	2488.19	2679.64	2555.63
	SE	56.6376	80.0977	80.0977	87.7426	87.7426
	Prob >F	0.5111
MFA (Deg)	Mean	20.495	20.0088	20.3808	20.402	20.6676
	SE	0.598194	0.845974	0.845974	0.926718	0.926718
	Prob >F	0.9877
MOE (Gpa)	Mean	8.44092	8.563	6.8965	7.1792	8.3584
	SE	0.555117	0.785054	0.785054	0.859984	0.859984
	Prob >F	0.3982
Wall thickness (µm)	Mean	1.42592	1.44267	1.42683	1.491	1.4652
	SE	0.0416889	0.058957	0.058957	0.0645842	0.0645842
	Prob >F	0.9207
Specific surface (m2/kg)	Mean	523.172	520.867	521.365	520.122	521.3
	SE	12.3785	17.5058	17.5058	19.1767	19.1767
	Prob >F	0.9999
Scan at 2 mm resolution
Wood density (kg/m3)	Mean	375.562	367.833	375.483	375.96	383.21
	SE	13.0441	18.4472	18.4472	20.2079	20.2079
	Prob >F	0.988
Radial fibre diameter (µm)	Mean	17.4944	17.5527	17.9023	17.192	17.637
	SE	0.212882	0.301061	0.301061	0.329796	0.329796
	Prob >F	0.6172
Tangential fibre diameter (µm)	Mean	17.4944	17.5527	17.9023	17.192	17.637
	SE	0.212882	0.301061	0.301061	0.329796	0.329796
	Prob >F		0.6024
Fibre perimeter (µm)	Mean	70.0967	70.4133	71.7798	68.8718	70.6118
	SE	0.860378	1.21676	1.21676	1.33289	1.33289
	Prob >F	0.6083
Fibre coarseness (µg/m)	Mean	143.812	142.5	151.25	140.4	150.2
	SE	4.84855	6.85688	6.85688	7.51134	7.51134
	Prob >F	0.76
Wall thickness (µm)	Mean	1.51142	1.4785	1.567	1.5062	1.6138
	SE	0.0648135	0.0916601	0.0916601	0.100409	0.100409
	Prob >F	0.8566
MFA (Deg)	Mean	20.575	19.8958	19.3658	20.463	19.77
	SE	0.597338	0.844763	0.844763	0.925392	0.925392
	Prob >F	0.7846
MOE (Gpa)	Mean	8.6625	8.8375	7.77333	7.332	9.384
	SE	0.686925	0.971459	0.971459	1.06418	1.06418
	Prob >F	0.6291
Vessel major diameter (µm)	Mean	45.1229	45.7183	44.003	46.095	43.1564
	SE	1.02142	1.4445	1.4445	1.58238	1.58238
	Prob >F	0.642
Vessel minor diameter (µm)	Mean	32.5323	33.0012	31.5317	33.37	30.646
	SE	0.7978	1.12826	1.12826	1.23595	1.23595
	Prob >F	0.4946
Vessel perimeter (µm)	Mean	147.209	149.35	142.976	150.757	139.398
	SE	3.69463	5.22499	5.22499	5.72369	5.72369
	Prob >F	0.5877
Fibre fraction	Mean	0.800583	0.796833	0.7925	0.79	0.7902
	SE	0.00640897	0.00906365	0.00906365	0.00992873	0.00992873
	Prob >F	0.8501
Vessel fraction	Mean	0.199	0.202833	0.2075	0.2094	0.2098
	SE	0.00647771	0.00916087	0.00916087	0.0100352	0.0100352
	Prob >F	0.846
Fibres population (/mm2)	Mean	2620.71	2596.91	2474.33	2677.83	2545.01
	SE	56.8413	80.3858	80.3858	88.0582	88.0582
	Prob >F	0.4737
Vessel population (/mm2)	Mean	120.902	124.295	136.015	122.673	140.744
	SE	7.38609	10.4455	10.4455	11.4425	11.4425
	Prob >F	0.5546
Fibres per vessel	Mean	23.2097	22.6927	19.6192	23.0322	18.7878
	SE	1.59865	2.26083	2.26083	2.47661	2.47661
	Prob >F	0.4781
Density without vessels (kg/m3)	Mean	470.882	460.582	475.589	476.799	487.315
	SE	17.8173	25.1975	25.1975	27.6025	27.6025
	Prob >F	0.9665

## Sheet: Tab S4-metablol combined
Table S4. All compounds detected by metabolomics analysis in developing wood tissues of the transgenic lines with modified xylan and increased growth. Statistics show comparison between all transgenic lines together (WP:GH67, WP:GH10, WP: PcGCE and WP:GT43-rnai) versus wild type (WT) using t-test. Data for individual lines are mean peak integration data for N=8 trees for WT and 4 trees for each t…
Compound	Log2(fold change WT vs transgenics)	-Log10(Pt-test)	Type	Class	Sub class	Super class	Chroma-tography	Names used in Figure 5b	Tissue	Mean					SE
										WT	WP:GH67	WP:GH10	WP:PcGCE	WP:GT43-rnai	WT	WP:GH67	WP:GH10	WP:PcGCE	WP:GT43-rnai
2-Methylbutyrylglycine	-0.316874	2.44949	Amino acids	Carboxylic acids and derivatives	Amino acids, peptides, and analogues	Organic acids and derivatives	LC	Amino acid-related	Cambium/phloem	1898.47	1328.14	1754.06	1578.4	1435.82	85.0548	177.824	152.172	228.483	131.798
4-Guanidinobutanoic acid	-0.0977388	0.448539	Amino acids and derivatives	Carboxylic acids and derivatives	Amino acids, peptides, and analogues	Organic acids and derivatives	LC	Amino acid-related	Cambium/phloem	2588.49	2598.72	2463.8	2572.93	2040.31	155.752	349.01	96.6539	220.895	74.9138
Alanine	-0.0425762	0.0857198	Amino acids	Carboxylic acids and derivatives	Amino acids, peptides, and analogues	Organic acids and derivatives	GC	Amino acid-related	Cambium/phloem	0.384697	0.340368	0.350431	0.442276	0.360965	0.0405871	0.045389	0.0288966	0.122271	0.0615727
alpha-Aminobutyric acid (AABA)	-0.137413	0.265796	Amino acids	Carboxylic acids and derivatives	Amino acids, peptides, and analogues	Organic acids and derivatives	GC	Amino acid-related	Cambium/phloem	1.3588	1.23611	1.26163	1.41534	1.02833	0.139421	0.317722	0.144162	0.665305	0.0837708
Asparagine	-0.0830455	0.34909	Amino acids	Carboxylic acids and derivatives	Amino acids, peptides, and analogues	Organic acids and derivatives	GC	Amino acid-related	Cambium/phloem	0.0472719	0.0432403	0.0506865	0.0408484	0.0437355	0.0032404	0.00373402	0.00128963	0.00224135	0.0030634
Aspartic acid	-1.65247	1.16465	Amino acids	Carboxylic acids and derivatives	Amino acids, peptides, and analogues	Organic acids and derivatives	GC	Amino acid-related	Cambium/phloem	1.03124	0.391668	0.471581	0.243614	0.205265	0.346223	0.210648	0.257031	0.147584	0.0478434
beta-Alanine	-0.233423	0.506337	Amino acids	Carboxylic acids and derivatives	Amino acids, peptides, and analogues	Organic acids and derivatives	GC	Amino acid-related	Cambium/phloem	1.10001	0.910353	0.960548	0.95228	0.919552	0.154729	0.119692	0.082382	0.179911	0.104824
beta-Cyanoalanine	-1.04522	0.897514	Amino acids	Carboxylic acids and derivatives	Amino acids, peptides, and analogues	Organic acids and derivatives	GC	Amino acid-related	Cambium/phloem	0.0964583	0.0442171	0.0613106	0.0515704	0.0298655	0.030245	0.011574	0.0204369	0.0196033	0.00507198
gamma-Aminobutyric acid (GABA)	0.271557	0.638748	Amino acids	Carboxylic acids and derivatives	Amino acids, peptides, and analogues	Organic acids and derivatives	LC	Amino acid-related	Cambium/phloem	18212.1	18934.9	22242.5	25740.8	21017.5	2556.36	1170.42	2905.54	7179.12	4201.09
Glutamic acid	-1.71571	1.04818	Amino acids	Carboxylic acids and derivatives	Amino acids, peptides, and analogues	Organic acids and derivatives	GC	Amino acid-related	Cambium/phloem	1.19775	0.478782	0.55636	0.242421	0.181069	0.447683	0.280685	0.218904	0.232301	0.0856025
Glutamine	-0.812433	0.758852	Amino acids	Carboxylic acids and derivatives	Amino acids, peptides, and analogues	Organic acids and derivatives	GC	Amino acid-related	Cambium/phloem	0.811967	0.465392	0.590989	0.468087	0.324935	0.240129	0.179676	0.265275	0.113856	0.0610513
Glycine	-0.371789	1.13798	Amino acids	Carboxylic acids and derivatives	Amino acids, peptides, and analogues	Organic acids and derivatives	GC	Amino acid-related	Cambium/phloem	0.909452	0.685707	0.672869	0.8794	0.573408	0.0911198	0.102936	0.0661055	0.249992	0.113847
Ketoleucine	-0.0312708	0.0408817	Amino acids and derivatives	Keto acids and derivatives	Short-chain keto acids and derivatives	Organic acids and derivatives	LC	Amino acid-related	Cambium/phloem	6087.82	5841.38	5813.54	6742.01	5432.21	966.509	1475.18	786.184	2574.29	1699.1
L-Isoleucine	-0.3848	0.524677	Amino acids	Carboxylic acids and derivatives	Amino acids, peptides, and analogues	Organic acids and derivatives	LC	Amino acid-related	Cambium/phloem	491713	404015	389196	409510	303661	97153.1	170273	83070.6	170021	108725
L-Leucine	-0.303118	0.378622	Amino acids	Carboxylic acids and derivatives	Amino acids, peptides, and analogues	Organic acids and derivatives	LC	Amino acid-related	Cambium/phloem	553513	476243	452122	471424	394698	116940	193661	89239.6	185475	122538
L-Lysine	-0.0677414	0.122119	Amino acids	Carboxylic acids and derivatives	Amino acids, peptides, and analogues	Organic acids and derivatives	LC	Amino acid-related	Cambium/phloem	1239.01	1191.76	1280.19	1151.88	1104.88	133.679	305.17	132.031	484.184	299.611
L-Methionine	-0.681283	1.92072	Amino acids	Carboxylic acids and derivatives	Amino acids, peptides, and analogues	Organic acids and derivatives	LC	Amino acid-related	Cambium/phloem	52174.3	33511.5	32462.3	35714.7	28457.4	6207.3	9587.99	4585.96	9608.11	3157.5
L-Phenylalanine	-0.429673	2.58473	Amino acids	Carboxylic acids and derivatives	Amino acids, peptides, and analogues	Organic acids and derivatives	LC	Amino acid-related	Cambium/phloem	213546	144211	150995	146504	192462	10807.3	24312	18684.5	19740.6	46987.4
L-Proline	-0.245043	0.410433	Amino acids	Carboxylic acids and derivatives	Amino acids, peptides, and analogues	Organic acids and derivatives	LC	Amino acid-related	Cambium/phloem	16544.8	14852.5	15106.9	13673	12209.1	2670	4314.5	996.634	4951.08	3109.42
L-Tryptophan	-0.386028	1.10453	Amino acids	Carboxylic acids and derivatives	Amino acids, peptides, and analogues	Organic acids and derivatives	LC	Amino acid-related	Cambium/phloem	376271	327729	303574	293295	227143	40641	85065.9	33956.6	70712.2	59115.9
L-Tyrosine	-0.405799	0.558246	Amino acids	Carboxylic acids and derivatives	Amino acids, peptides, and analogues	Organic acids and derivatives	LC	Amino acid-related	Cambium/phloem	128071	107297	104495	99788.7	75099.7	25377.5	44184.6	21702.7	39925.8	30046.4
N-Acetyl-L-phenylalanine	-0.285418	1.3266	Amino acids and derivatives	Carboxylic acids and derivatives	Amino acids, peptides, and analogues	Organic acids and derivatives	LC	Amino acid-related	Cambium/phloem	3430.34	3007.08	3027.91	2870.91	2352.52	265.453	327.902	183.459	205.615	60.492
Pipecolic acid	-0.168157	0.381808	Amino acids	Carboxylic acids and derivatives	Amino acids, peptides, and analogues	Organic acids and derivatives	LC	Amino acid-related	Cambium/phloem	26836.5	23216.5	27491.6	23205.2	21622.5	3421.06	3878.97	3448.38	2284.67	2542.92
Proline	-0.0755421	0.0795497	Amino acids	Carboxylic acids and derivatives	Amino acids, peptides, and analogues	Organic acids and derivatives	GC	Amino acid-related	Cambium/phloem	0.218712	0.187629	0.184584	0.292646	0.165359	0.0444893	0.0464829	0.0696343	0.0949408	0.0715582
Pyroglutamic acid	-0.176623	0.13289	Amino acids and derivatives	Carboxylic acids and derivatives	Amino acids, peptides, and analogues	Organic acids and derivatives	LC	Amino acid-related	Cambium/phloem	12596.6	10732.1	6105.34	6101.31	21641.7	2007.42	5083.54	1090.39	1272.49	16976.1
Serine	-0.449478	0.598319	Amino acids	Carboxylic acids and derivatives	Amino acids, peptides, and analogues	Organic acids and derivatives	GC	Amino acid-related	Cambium/phloem	0.299738	0.213687	0.214251	0.263852	0.186211	0.0610218	0.0733015	0.056239	0.107604	0.102741
Threonine	-0.91267	1.66695	Amino acids	Carboxylic acids and derivatives	Amino acids, peptides, and analogues	Organic acids and derivatives	GC	Amino acid-related	Cambium/phloem	0.991864	0.516082	0.460492	0.778982	0.351962	0.158395	0.13115	0.146514	0.38537	0.19742
Valine	-0.313975	0.285647	Amino acids	Carboxylic acids and derivatives	Amino acids, peptides, and analogues	Organic acids and derivatives	GC	Amino acid-related	Cambium/phloem	0.771651	0.613889	0.532074	0.91318	0.423792	0.185037	0.300998	0.150388	0.620231	0.194968
2-Methylglutaric acid / Methylglutaric acid	-0.0526343	0.0887047	Carboxylic acids	Fatty acyls	Fatty acids and conjugates	Lipids and Lipid-like molecules	LC	Carboxylic acids	Cambium/phloem	2573.78	2624.68	2959.57	3311.08	1030.94	309.603	237.635	234.54	570.161	69.2286
Ascorbic acid	-0.633231	0.818083	Monocarboxylic acids and derivatives	Dyhydrofurans	Furanones	Organoheterocyclic compounds	GC	Carboxylic acids	Cambium/phloem	0.583475	0.297973	0.419476	0.439546	0.347744	0.131245	0.151974	0.140758	0.11944	0.0896609
Citric acid	-0.0217299	0.181052	Carboxylic acids	Carboxylic acids and derivatives	Tricarboxylic acids and derivatives	Organic acids and derivatives	LC	Carboxylic acids	Cambium/phloem	2.63299e+06	2.77028e+06	2.52065e+06	2.46666e+06	2.61691e+06	70426	115040	93656.1	207480	24003.5
Dehydroascorbic acid (DHAA)	0.459118	1.2117	Monocarboxylic acids and derivatives	Lactones	Gamma butyrolactones	Organoheterocyclic compounds	GC	Carboxylic acids	Cambium/phloem	1.24872	1.22473	1.58372	2.01167	2.04635	0.163192	0.31467	0.125874	0.652244	0.362607
Fumaric acid	0.0252126	0.125618	Carboxylic acids	Carboxylic acids and derivatives	Dicarboxylic acids and derivatives	Organic acids and derivatives	GC	Carboxylic acids	Cambium/phloem	48255.2	47532.9	50269.1	47779.2	50842.4	1724.54	5404.58	7666.83	4454.14	1569.66
Glucaric acid	-0.311419	0.879099	Carboxylic acids	Carboxylic acids and derivatives	Dicarboxylic acids and derivatives	Organic acids and derivatives	LC	Carboxylic acids	Cambium/phloem	1.85845	1.23453	1.38289	1.73428	1.63881	0.207259	0.195636	0.203409	0.365708	0.194607
Glutaric acid	-0.192306	0.493293	Carboxylic acids	Carboxylic acids and derivatives	Dicarboxylic acids and derivatives	Organic acids and derivatives	LC	Carboxylic acids	Cambium/phloem	11592	12219.4	10797.6	12549.1	5015.66	1180.64	1310.58	506.011	1516.98	147.747
Isocitric acid	-0.0857878	0.332689	Carboxylic acids	Carboxylic acids and derivatives	Tricarboxylic acids and derivatives	Organic acids and derivatives	LC	Carboxylic acids	Cambium/phloem	13760.2	14260	12489.9	13543.8	11569.6	915.297	1811.88	814.412	1641.19	1344.65
L-2-Hydroxyglutaric acid / 3-Hydroxyglutaric acid	0.0455383	0.17898	Carboxylic acids	Hydroxy acids and derivatives	Beta hydroxy acids and derivatives	Organic acids and derivatives	LC	Carboxylic acids	Cambium/phloem	26736.9	28875.4	27337.8	30163.4	24000.4	1376.56	4304.7	1114.64	4809.48	1800.97
Malic acid	-0.0500084	0.303172	Carboxylic acids	Hydroxy acids and derivatives	Beta hydroxy acids and derivatives	Organic acids and derivatives	LC	Carboxylic acids	Cambium/phloem	4.61312e+06	4.81826e+06	4.38285e+06	4.30802e+06	4.31466e+06	197471	312097	187490	415406	252364
Oxoglutaric acid	0.0531784	0.223019	Carboxylic acids	Keto acids and derivatives	Gamma-keto acids and derivatives	Organic acids and derivatives	GC	Carboxylic acids	Cambium/phloem	79718.6	96348.5	71518	83790.3	79190.9	4473.73	7537.88	7347.91	8694.63	5652.07
Succinic acid	0.0563731	0.40493	Carboxylic acids	Carboxylic acids and derivatives	Dicarboxylic acids and derivatives	Organic acids and derivatives	LC	Carboxylic acids	Cambium/phloem	178922	205422	168049	187443	183296	6142.36	13135.4	7180.74	15004.5	11639
trans-Aconitic acid	-0.0426308	0.129252	Carboxylic acids	Carboxylic acids and derivatives	Tricarboxylic acids and derivatives	Organic acids and derivatives	GC	Carboxylic acids	Cambium/phloem	6.46885	6.57845	5.88058	6.35601	6.30693	0.446239	0.896108	0.363477	1.38296	0.945102
Salicylic acid	-0.205134	0.822907	Benzoic acids	Benzene and substituted derivatives	Benzoic acids and derivatives	Benzenoids	LC	Hormones	Cambium/phloem	4522.63	3993.57	4128.58	3724.4	3846.21	387.216	227.602	314.782	331.47	121.95
Spermidine	-0.263857	0.774559	Primary amine	Organonitrogen compounds	Amines	Organic nitrogen compounds	LC	Hormones	Cambium/phloem	1519.47	1510.4	1449.48	1136.11	966.02	147.843	284.611	299.784	190.351	127.415
5H(8-O-4)5H_1	0.227666	1.9859	Lignols	Phenols		Benzenoids	LC	Lignols & related	Cambium/phloem	18433.7	23453.7	20457.6	21060.4	21367.3	928.521	1367.46	1971.13	1262.73	789.965
G(8-O-4)G _1	0.172842	0.716065	Lignols	Phenols		Benzenoids	LC	Lignols & related	Cambium/phloem	350.916	409.883	467.279	426.355	278.8	24.7592	23.145	54.3894	45.1646	21.1806
G(8-O-4)G' _1	0.156912	1.92495	Lignols	Phenols		Benzenoids	LC	Lignols & related	Cambium/phloem	26198	32184	28401.7	27656.5	28590.2	848.448	1224.21	1777.09	1595.06	1142.32
G(8-O-4)G' _2	0.122362	0.460504	Lignols	Phenols		Benzenoids	LC	Lignols & related	Cambium/phloem	2957.89	3235.32	3315.04	3194.91	3133.58	247.641	310.842	543.564	238.336	107.825
G(8-O-4)G(8-O-4)G _1	0.130282	0.869302	Lignols	Phenols		Benzenoids	LC	Lignols & related	Cambium/phloem	5211.27	6380.07	5510.76	5463.39	5460.86	281.034	303.287	356.27	381.115	230.474
G(8-O-4)G(8-O-4)G _1b	0.126487	0.610518	Lignols	Phenols		Benzenoids	LC	Lignols & related	Cambium/phloem	428.585	471.205	495.065	473.853	431.307	25.4663	73.849	30.4862	74.4365	22.7769
G(8-O-4)G(8-O-4)G _2	0.327873	1.12298	Lignols	Phenols		Benzenoids	LC	Lignols & related	Cambium/phloem	2367.9	3253.35	2605.03	2895.32	3134.67	285.388	180.695	566.208	318.178	330.285
G(8-O-4)G(8-O-4)S(8-5)G _1	-0.115213	0.538587	Lignols	Phenols		Benzenoids	LC	Lignols & related	Cambium/phloem	1091.99	1110.76	995.424	1138.24	788.298	59.4091	91.1449	99.4683	127.639	82.3999
G(8-O-4)G(8-O-4)S(8-5)G _2	0.315354	2.88033	Lignols	Phenols		Benzenoids	LC	Lignols & related	Cambium/phloem	1299.51	1746.3	1437.45	1646.33	1637.91	67.7483	72.4981	37.6252	176.801	106.861
G(8-O-4)S(8-8)G _1	0.35272	1.09344	Lignols	Phenols		Benzenoids	LC	Lignols & related	Cambium/phloem	3626.49	4795.55	3122.52	4624.32	5981.23	458.282	306.089	490.926	330.275	692.835
G(8-O-4)S(8-8)G _2	0.201889	1.05762	Lignols	Phenols		Benzenoids	LC	Lignols & related	Cambium/phloem	2176.73	2618.57	2488.27	2555.99	2351.9	161.584	195.193	333.936	186.889	120.849
G(8-O-4)S(8-8)S(8-O-4)G (hedyotisol) _1	0.318462	1.70175	Lignols	Phenols		Benzenoids	LC	Lignols & related	Cambium/phloem	1802.17	2429.13	1930.01	2309.11	2320.98	153.862	138.595	137.78	116.056	236.666
G(8-O-4)S(8-8)S(8-O-4)G (hedyotisol) _2	0.299974	1.46824	Lignols	Phenols		Benzenoids	LC	Lignols & related	Cambium/phloem	1967.87	2682.09	2114.08	2497.21	2397.35	177.928	140.245	173.576	137.859	243.909
G(8-O-4)S(8-O-4)S(8-8)S _1	0.0484103	0.183402	Lignols	Phenols		Benzenoids	LC	Lignols & related	Cambium/phloem	928.087	1069.85	922.214	994.036	852.932	64.6035	36.4195	70.3383	80.1683	76.5506
G(8-O-4)S(8-O-4)S(8-8)S _2	0.114471	0.353491	Lignols	Phenols		Benzenoids	LC	Lignols & related	Cambium/phloem	786.023	955.665	865.569	870.103	712.39	79.6794	56.9898	58.1108	23.4339	82.1837
G(8-O-4)S(8-O-4)S(8-O-4)S' _1	0.283538	1.07068	Lignols	Phenols		Benzenoids	LC	Lignols & related	Cambium/phloem	1039.72	1343.68	1079.68	1286.58	1352.15	111.467	35.3318	130.184	155.225	173.857
G(8-O-4)S(8-O-4)X(8-O-4)X _1	0.392305	0.832549	Lignols	Phenols		Benzenoids	LC	Lignols & related	Cambium/phloem	684.302	981.624	692.713	927.921	990.297	121.234	244.909	112.028	44.8136	273.916
G(8-O-4)SP(8-5)G _1	0.157165	0.177684	Lignols	Phenols		Benzenoids	LC	Lignols & related	Cambium/phloem	312.934	335.751	263.469	420.751	375.832	79.422	40.9715	58.667	83.7847	84.2089
G(8-O-4)SP(8-5)G _2	0.169299	0.274949	Lignols	Phenols		Benzenoids	LC	Lignols & related	Cambium/phloem	319.15	342.694	292.466	412.579	387.81	57.9393	54.4905	72.8217	67.88	75.9042
G(8-O-4)SP(8-5)G_related _1	0.0454527	0.160333	Lignols	Phenols		Benzenoids	LC	Lignols & related	Cambium/phloem	739.926	864.714	757.512	775.773	656.437	47.0661	59.6451	59.3221	149.34	30.1869
G(e8-O-4)S(8-5)G' _1	0.086298	0.470575	Lignols	Phenols		Benzenoids	LC	Lignols & related	Cambium/phloem	2130.84	2305.31	1969.91	2429.25	2344.29	117.175	103.81	133.991	242.632	70.7587
G(e8-O-4)S(8-5)G' _2	0.340108	1.71746	Lignols	Phenols		Benzenoids	LC	Lignols & related	Cambium/phloem	1705.27	2838.83	1998.63	1779.22	2017.78	128.402	285.074	213.376	158.088	141.093
G(t8-O-4)G_1	-0.00988147	0.0387169	Lignols	Phenols		Benzenoids	LC	Lignols & related	Cambium/phloem	4481.51	4244.63	5430.21	4294.01	3834.81	203.099	314.097	381.444	324.639	430.241
G(t8-O-4)G_2	0.180692	1.27898	Lignols	Phenols		Benzenoids	LC	Lignols & related	Cambium/phloem	1010.24	1304.15	1224.72	987.205	1064.08	43.2373	137.713	108.828	73.18	85.8639
G(t8-O-4)G_3	0.135859	0.856835	Lignols	Phenols		Benzenoids	LC	Lignols & related	Cambium/phloem	563.745	599.103	648.21	600.583	629.758	28.0381	62.4396	67.3182	69.5591	46.4167
G(t8-O-4)G(8-5)G _1	0.0689151	0.468747	Lignols	Phenols		Benzenoids	LC	Lignols & related	Cambium/phloem	2258.33	2464.1	2399.66	2305.04	2306.5	94.429	96.8644	168.46	238.012	158.765
G(t8-O-4)G(8-5)G? derived _1	-0.0764445	0.0551894	Lignols	Phenols		Benzenoids	LC	Lignols & related	Cambium/phloem	431.552	321.704	339.068	630.811	345.54	141.15	30.0277	89.9583	184.93	141.47
G(t8-O-4)G(8-5)V' _1	0.114949	0.353668	Lignols	Phenols		Benzenoids	LC	Lignols & related	Cambium/phloem	784.822	855.523	897.468	791.228	855.43	72.2312	69.9009	143.928	160.419	74.4132
G(t8-O-4)G(8-5)V' _2	-0.0689723	0.41133	Lignols	Phenols		Benzenoids	LC	Lignols & related	Cambium/phloem	724.415	717.08	724.686	622.796	697.828	33.1794	42.0154	34.5968	38.6882	73.2151
G(t8-O-4)G(8-5)V' _3	-0.0243898	0.0504499	Lignols	Phenols		Benzenoids	LC	Lignols & related	Cambium/phloem	249.774	236.138	221.301	257.819	267.091	29.9041	32.9591	20.9898	5.91462	13.1259
G(t8-O-4)G(8-5)V' _4	0.114983	0.163906	Lignols	Phenols		Benzenoids	LC	Lignols & related	Cambium/phloem	101.076	113.158	103.955	108.614	112.119	20.1601	11.7954	16.7399	24.6442	13.4263
G(t8-O-4)G(8-8)G _1	0.166258	0.985115	Lignols	Phenols		Benzenoids	LC	Lignols & related	Cambium/phloem	2865.17	3632.9	2866.62	2992.79	3368.23	183.214	108.261	205.647	212.173	71.1162
G(t8-O-4)G(8-8)G _2	0.351307	1.35133	Lignols	Phenols		Benzenoids	LC	Lignols & related	Cambium/phloem	4458.37	4582.02	4589.95	6389.59	7188.87	394.251	429.797	314.145	1390.69	830.234
G(t8-O-4)S _2	0.236378	1.65566	Lignols	Phenols		Benzenoids	LC	Lignols & related	Cambium/phloem	1579.15	1819.79	1958.26	1821.56	1841.52	81.5705	148.9	291.765	207.375	178.454
G(t8-O-4)S _3	0.265392	1.2608	Lignols	Phenols		Benzenoids	LC	Lignols & related	Cambium/phloem	1869.18	2615.85	2382.01	1926.25	2062.6	149.208	304.04	241.495	298.073	49.7228
G(t8-O-4)S(8-5)G glycerol _1	0.151076	0.862013	Lignols	Phenols		Benzenoids	LC	Lignols & related	Cambium/phloem	7227.71	7457.54	6685.01	8220.63	9739.3	397.638	686.113	370.838	540.317	428.345
G(t8-O-4)S(8-5)G glycerol _2	0.221874	2.22218	Lignols	Phenols		Benzenoids	LC	Lignols & related	Cambium/phloem	3337.95	3715.41	3178.88	3949.1	4728.09	100.327	226.581	88.6772	145.452	135.33
G(t8-O-4)S(8-O-4)S' _1	0.100909	0.619065	Lignols	Phenols		Benzenoids	LC	Lignols & related	Cambium/phloem	2375.27	2684.83	2355.84	2485.79	2662.96	126.429	156.781	199.078	221.144	47.0741
H(8-O-4)G(8-O-4)G' _1	-0.182233	0.627314	Lignols	Phenols		Benzenoids	LC	Lignols & related	Cambium/phloem	160.89	149.197	158.346	111.751	147.901	11.0654	12.4435	29.8077	34.1155	29.8687
H(t8-O-4)G(8-5)G _2	0.210575	0.452745	Lignols	Phenols		Benzenoids	LC	Lignols & related	Cambium/phloem	114.945	124.306	147.577	124.529	135.62	17.2289	30.307	26.4449	9.21484	22.56
Pinoresinol _1	-0.0257833	0.119097	Phenolic glycosides	Furanoid lignans		Lignans, neolignans and related compounds	LC	Lignols & related	Cambium/phloem	1877.06	1994.15	1580.04	1920.74	1880.32	96.0807	34.9554	65.3737	191.43	37.4355
S(t8-O-4)S(8-5)G _1	0.184949	0.977883	Lignols	Phenols		Benzenoids	LC	Lignols & related	Cambium/phloem	851.913	1110.08	776.089	919.029	1068.54	52.2706	74.3445	93.714	94.2571	84.4983
S(t8-O-4)S(8-5)G _2	0.0891438	0.484573	Lignols	Phenols		Benzenoids	LC	Lignols & related	Cambium/phloem	1940.59	2139.15	2362.23	2143.5	1612.22	94.7652	45.8981	144.551	167.809	85.9233
S(t8-O-4)S(8-5)G _3	0.0980787	0.421475	Lignols	Phenols		Benzenoids	LC	Lignols & related	Cambium/phloem	611.174	637.112	730.958	664.961	583.642	42.8199	51.723	74.917	53.3208	18.1295
SP(8-8)S _1	0.0772051	0.256918	Lignols	Phenols		Benzenoids	LC	Lignols & related	Cambium/phloem	399.329	428.615	364.175	453.82	438.515	33.288	20.4369	18.6092	64.4841	41.2178
SP(8-8)S _1b	0.148076	0.462261	Lignols	Phenols		Benzenoids	LC	Lignols & related	Cambium/phloem	334.094	365.679	351.817	397.065	366.264	35.317	35.4957	48.4491	39.7057	25.9331
SP(8-8)S _2	0.142026	0.679085	Lignols	Phenols		Benzenoids	LC	Lignols & related	Cambium/phloem	1426.64	1972.38	1506.09	1295.77	1522.67	81.9475	172.976	97.2814	160.288	125.175
SP(8-O-8)SP (possibly) _1	-0.0612765	0.351196	Lignols	Phenols		Benzenoids	LC	Lignols & related	Cambium/phloem	581.392	582.192	566.871	561.139	518.659	22.489	37.575	47.7205	80.0912	53.3295
SP(8-O-8)SP (possibly) _2	0.189169	0.447448	Lignols	Phenols		Benzenoids	LC	Lignols & related	Cambium/phloem	158.178	189.264	157.725	217.698	156.673	19.6551	26.7584	18.9453	53.7523	20.336
SP(8-O-8)SP (possibly) _3	-0.189444	0.474385	Lignols	Phenols		Benzenoids	LC	Lignols & related	Cambium/phloem	164.268	165.52	145.852	130.084	134.759	18.4768	28.6094	25.3456	26.3877	19.5617
V-x-SP _1	0.22525	0.598886	Lignols	Phenols		Benzenoids	LC	Lignols & related	Cambium/phloem	141.921	156.232	157.577	166.604	183.197	16.8577	26.4607	25.6705	40.4697	31.6846
V-x-SP _2	0.0316454	0.079838	Lignols	Phenols		Benzenoids	LC	Lignols & related	Cambium/phloem	134.86	153.293	109.661	137.127	151.322	10.7458	19.861	16.8043	12.6554	32.9484
(-)-Jasmonic acid ( (1R,2R)-Jasmonic acid)	1.08567	0.997037	Carboxylic acids	Fatty acyls	Lineolic acids and derivatives	Lipids and Lipid-like molecules	LC	Lipids & related	Cambium/phloem	894.56	1553.23	1278.99	2087.3	2674.83	449.598	1003.51	841.666	769.452	1211.92
11-Hydroxyjasmonic acid	-0.0716144	0.60085	Carboxylic acids	Fatty acyls	Lineolic acids and derivatives	Lipids and Lipid-like molecules	LC	Lipids & related	Cambium/phloem	3175.95	3198.13	2674.23	3148.97	3067.27	107.816	131.653	131.335	228.28	100.013
2-Hydroxyadipic acid / 3-Hydroxyadipic acid / 3-Hydroxymethylgl	-0.0247745	0.0610059	Carboxylic acids	Fatty acyls	Fatty acids and conjugates	Lipids and Lipid-like molecules	LC	Lipids & related	Cambium/phloem	50408.6	49076.6	56653	55780.6	36691.3	4287.93	7721.69	3258.31	8936.67	2422.8
Adipic acid	-0.105067	0.197807	Carboxylic acids	Fatty acyls	Fatty acids and conjugates	Lipids and Lipid-like molecules	LC	Lipids & related	Cambium/phloem	25426.2	26442	30785.9	27447.2	9886	3080.5	2699.47	1878.64	3465.82	381.02
alpha-Linolenic acid	0.0753884	0.440666	Unsaturated fatty acids	Fatty Acyls	Lineolic acids and derivatives	Lipids and lipid-like molecules	GC	Lipids & related	Cambium/phloem	5.60492	5.3921	5.53467	6.06787	6.62772	0.233831	0.409942	0.459571	0.373337	0.748974
beta-Sitosterol	-0.04885	0.107401	Stigmastanes and derivatives	Steroids and steroid derivatives	Stigmastanes and derivatives	Lipids and lipid-like molecules	GC	Lipids & related	Cambium/phloem	5.54264	4.98486	5.18597	5.61798	5.64363	0.621037	0.289666	0.16246	0.77025	1.1419
Citramalic acid	-0.288368	1.41589	Carboxylic acids	Fatty acyls	Fatty acids and conjugates	Lipids and Lipid-like molecules	GC	Lipids & related	Cambium/phloem	6.95701	5.02627	4.58903	6.68936	6.48172	0.44351	0.436449	0.114445	1.13568	0.968298
Dodecanoic acid	0.877705	2.50322	Straight chain fatty acids	Fatty Acyls	Fatty acids and conjugates	Lipids and lipid-like molecules	GC	Lipids & related	Cambium/phloem	2.87275	4.37923	8.11685	5.25627	3.3618	0.158673	0.790367	0.719062	2.29972	0.557231
Elaidic acid	0.159535	0.336212	Unsaturated fatty acids	Fatty Acyls	Fatty acids and conjugates	Lipids and lipid-like molecules	GC	Lipids & related	Cambium/phloem	4.35866	4.34705	3.84606	6.10475	5.17536	0.458374	0.743376	0.22996	1.88149	1.39278
Feruloyl glycerol _1	0.184593	1.03352	Phenolic acid conjugates	Glycerolipids	Triradylcglycerols	Lipids and lipid-like molecules	LC	Lipids & related	Cambium/phloem	15726.4	18171.8	13783.6	18030.8	21506	934.111	992.355	179.511	1681.53	1224.73
Feruloyl glycerol _2	-0.0914401	0.35159	Phenolic acid conjugates	Glycerolipids	Triradylcglycerols	Lipids and lipid-like molecules	LC	Lipids & related	Cambium/phloem	3664.76	3474.7	2713.65	3687.92	3882.48	250.158	467.71	144.596	350.671	126.39
Glycerol 3-phosphate	-0.226729	1.69857	Monoalkyl phosphates	Glycerophospholipids	Glycerophosphates	Lipids and lipid-like molecules	GC	Lipids & related	Cambium/phloem	7.53937	6.23559	6.32445	6.02774	7.18392	0.375133	0.243371	0.256532	0.539865	0.674492
Hydroxyisocaproic acid	-0.270708	0.436524	Hydroxy fatty acids	Fatty Acyls	Fatty acids and conjugates	Lipids and lipid-like molecules	GC	Lipids & related	Cambium/phloem	5.35495	4.76392	4.84839	6.44026	1.70258	0.901739	0.630436	0.639103	0.528626	0.215118
Linoleic acid	0.0621928	0.63578	Unsaturated fatty acids	Fatty Acyls	Fatty acids and conjugates	Lipids and lipid-like molecules	GC	Lipids & related	Cambium/phloem	6.88565	6.79177	6.90973	7.5007	7.55369	0.113581	0.497934	0.344274	0.765263	0.389308
LysoPC(0:0/18:1(9Z))	0.289391	0.917988	Fatty acid esters	Glycerophospholipids	Glycerophosphocholines	Lipids and lipid-like molecules	LC	Lipids & related	Cambium/phloem	8191.13	8603.16	8792.19	9877.93	12769	797.47	1028.27	908.048	1507.11	3127.17
LysoPC(0:0/18:2(9Z,12Z))	0.29173	2.13934	Fatty acid esters	Glycerophospholipids	Glycerophosphocholines	Lipids and lipid-like molecules	LC	Lipids & related	Cambium/phloem	46349	49635.1	52679.2	57693.1	66937.1	2625.85	4788.07	3468.13	1367.18	6625.44
LysoPC(0:0/18:3)	0.231753	1.67513	Fatty acid esters	Glycerophospholipids	Glycerophosphocholines	Lipids and lipid-like molecules	LC	Lipids & related	Cambium/phloem	26249.9	28909.6	27288.3	31344.6	35754.6	1417.38	2688.24	1409.93	1266.57	3419.58
LysoPC(16:0/0:0)	0.325665	1.81296	Fatty acid esters	Glycerophospholipids	Glycerophosphocholines	Lipids and lipid-like molecules	LC	Lipids & related	Cambium/phloem	42005.5	49644.4	49712.7	55091.9	56123.1	3293.57	6066.07	8380.05	3492.67	4285.51
LysoPC(18:1(9Z)/0:0)	0.183487	0.487657	Fatty acid esters	Glycerophospholipids	Glycerophosphocholines	Lipids and lipid-like molecules	LC	Lipids & related	Cambium/phloem	6010.25	5879.25	6460.9	7092.73	7868.69	615.773	779.695	1032.68	1547.53	1866.55
LysoPC(18:2(9Z,12Z)/0:0)	0.167802	0.813996	Fatty acid esters	Glycerophospholipids	Glycerophosphocholines	Lipids and lipid-like molecules	LC	Lipids & related	Cambium/phloem	53291.9	52042.4	59186.7	67491.8	60739.7	3602.29	6921.69	7869.38	4934.58	4894.56
LysoPC(18:3(9Z,12Z,15Z)/0:0)	0.100877	0.414593	Fatty acid esters	Glycerophospholipids	Glycerophosphocholines	Lipids and lipid-like molecules	LC	Lipids & related	Cambium/phloem	23282.4	22360	23457.1	28380.8	25676.8	1623.62	2983.46	3082.69	1595.96	1613.21
LysoPE(0:0/18:2(9Z,12Z))	0.242534	1.54796	Fatty acid esters	Glycerophospholipids	Glycerophosphocholines	Lipids and lipid-like molecules	LC	Lipids & related	Cambium/phloem	9942.41	10717.8	11022.2	12023.3	13286.9	600.116	1287.27	1169.75	501.756	1431.83
LysoPE(0:0/18:3(6Z,9Z,12Z))	0.168891	1.26375	Fatty acid esters	Glycerophospholipids	Glycerophosphocholines	Lipids and lipid-like molecules	LC	Lipids & related	Cambium/phloem	5110.59	5518.68	5195.29	5835.04	6432.17	246.396	419.85	488.57	283.678	492.059
LysoPE(16:0/0:0)	0.278578	1.45716	Fatty acid esters	Glycerophospholipids	Glycerophosphocholines	Lipids and lipid-like molecules	LC	Lipids & related	Cambium/phloem	23623.1	27013	26608.4	29651.1	31346.6	1781.79	3745.38	4786.29	1309.2	2952
LysoPE(18:2(9Z,12Z)/0:0)	0.117614	0.50388	Fatty acid esters	Glycerophospholipids	Glycerophosphocholines	Lipids and lipid-like molecules	LC	Lipids & related	Cambium/phloem	21654.7	21292.9	23734.2	24539.2	24409.6	1455.97	3603.17	3183.68	1352.91	2434.44
LysoPE(18:3(9Z,12Z,15Z)/0:0)	0.0397485	0.168457	Fatty acid esters	Glycerophospholipids	Glycerophosphocholines	Lipids and lipid-like molecules	LC	Lipids & related	Cambium/phloem	8381.19	7944.67	8344.58	8933.13	9238.88	457.605	1183.86	895.383	308.87	754.613
Palmitic acid	0.193185	0.829462	Straight chain fatty acids	Fatty Acyls	Fatty acids and conjugates	Lipids and lipid-like molecules	GC	Lipids & related	Cambium/phloem	4.93014	5.59312	5.09609	6.58086	5.27614	0.119991	0.747198	0.387779	1.99942	0.402043
Pelargonic acid	0.0816972	0.156125	Straight chain fatty acids	Fatty Acyls	Fatty acids and conjugates	Lipids and lipid-like molecules	GC	Lipids & related	Cambium/phloem	1.23892	1.35297	1.09148	1.72557	1.07436	0.0996118	0.23299	0.162842	0.677404	0.0637346
Stearic acid	0.502646	0.656718	Straight chain fatty acids	Fatty Acyls	Fatty acids and conjugates	Lipids and lipid-like molecules	GC	Lipids & related	Cambium/phloem	2.00192	2.86735	2.141	4.29648	2.04052	0.180722	0.829873	0.354228	2.87645	0.42283
Succinic acid semialdehyde	0.0400501	0.182725	Carboxylic acids	Fatty acyls	Fatty acids and conjugates	Lipids and Lipid-like molecules	LC	Lipids & related	Cambium/phloem	16666.7	20199.8	15238	16783.8	16322	778.859	1508.14	1673.92	1337.34	1278.32
5'-Methylthioadenosine	-0.172111	0.767924	Nucleosides	5'-deoxyribonucleosides	5'-deoxy-5'-thionucleosides	Nucleosides, nucleotides, and analogues	LC	Nucleoside-related	Cambium/phloem	3948.77	3587.91	3471.64	3534.59	3424.67	258.522	702.836	267.741	479.627	434.962
Adenosine	0.278838	2.07204	Nucleosides	Purine nucleosides	Purines and purine derivatives	Nucleosides, nucleotides, and analogues	LC	Nucleoside-related	Cambium/phloem	83164.8	95850.1	95303.6	98969.8	113464	5086	9125.46	5641.9	7482.04	4374.83
FAD	-0.0393927	0.644591	Coenzyme/cofactor	Flavin nucleotides		Nucleosides, nucleotides, and analogues	LC	Nucleoside-related	Cambium/phloem	6354.77	6114.45	6192.44	6354.8	6072.72	95.5312	340.954	137.319	317.676	184.332
Guanine	-0.0429807	0.0987623	Nucleobase	Imidazopyrimidines	Purines and purine derivatives	Nucleosides, nucleotides, and analogues	LC	Nucleoside-related	Cambium/phloem	5041.49	4712.24	4286.94	5231.59	5343.28	522.826	564.805	537.607	762.281	712.425
Guanosine	0.246763	1.86265	Nucleosides	Purine nucleosides	Purines and purine derivatives	Nucleosides, nucleotides, and analogues	LC	Nucleoside-related	Cambium/phloem	14892.9	16573.4	15341.7	18453.1	20316.2	771.161	735.974	930.531	1014.08	2308.06
Inosine	0.0453743	0.0822602	Nucleosides	Purine nucleosides	Purines and purine derivatives	Nucleosides, nucleotides, and analogues	LC	Nucleoside-related	Cambium/phloem	4117.53	4055.93	4205.11	4497.67	4237.64	527.061	874.963	1049.27	897.088	375.378
NAD	-0.148318	1.08701	Coenzyme	(5'->5')-dinucleotides		Nucleosides, nucleotides, and analogues	LC	Nucleoside-related	Cambium/phloem	14330.1	13947.6	12666	12251	12855.7	697.812	400.16	1090.77	613.891	581.32
Uracil	0.467044	1.70625	Nucleobase	Diazines	Pyrimidines and pyrimidine derivatives	Nucleosides, nucleotides, and analogues	LC	Nucleoside-related	Cambium/phloem	20016.5	24105.1	23593.7	30288.4	32686	2479.86	3215.07	4551.89	4858.23	2257.97
Uridine 5'-monophosphate	-0.306912	1.06287	Nucleotides	Pyrimidine nucleotides	Pyrimidine ribonucleotides	Nucleosides, nucleotides, and analogues	LC	Nucleoside-related	Cambium/phloem	14848.6	11124.4	11542.9	13926.1	11419.4	1303.94	3170.29	1215.07	3269.7	651.486
Uridine/Pseudouridine	0.439765	1.39797	Nucleosides	Pyrimidine nucleosides	Purines and purine derivatives	Nucleosides, nucleotides, and analogues	LC	Nucleoside-related	Cambium/phloem	37992.4	45031.1	45032.7	55062.4	61002.9	5262.26	4765	9124.1	9193.44	5507.55
10-Formyltetrahydrofolate _2	-0.182865	0.892397	Amino acids and derivatives	Pteridines and derivatives	Pterins and derivatives	Organoheterocyclic compounds	LC	Others	Cambium/phloem	4419.01	3295.24	3633.4	4502.25	4140.84	286.083	315.379	191.863	587.336	209
Ethanolamine	0.208863	1.07628	Primary alcohols	Organonitrogen compounds	Amines	Organic nitrogen compounds	GC	Others	Cambium/phloem	6.11248	6.91119	6.13023	8.03023	7.18698	0.317907	0.785908	0.928676	1.48643	0.712843
Lumichrome	0.103961	0.262316	Flavins	Pteridines and derivatives	Alloxazines and isoalloxazines	Organoheterocyclic compounds	GC	Others	Cambium/phloem	6.54232	7.53312	5.96472	8.13962	6.48718	0.68167	1.24777	0.916394	1.16001	0.923151
Oxidized glutathione	-0.677579	2.67602	Oligopeptides	Carboxylic acids and derivatives	Amino acids, peptides, and analogues	Organic acids and derivatives	LC	Others	Cambium/phloem	50729.7	29301	38664.8	36124.3	22777.5	4503.26	1466.64	2702.72	4082.39	3138.16
Pantothenic acid	-0.127746	0.928936	Vitamins	Organooxygen compounds	Alcohols and polyols	Organic oxygen compounds	LC	Others	Cambium/phloem	37367.5	37111	32893	35071.7	31728.2	1634.72	1870.87	1048.5	4544.98	1318.87
S-Adenosylhomocysteine	-0.0835248	0.275303	Lactones	Lactones	Gamma butyrolactones	Organoheterocyclic compounds	LC	Others	Cambium/phloem	1411.22	1250.33	1292.86	1468.9	1315.27	118.21	107.129	95.6443	163.742	114.578
Trigonelline	-0.2026	0.482749	Carboxylic acids			Alkaloids and derivatives	LC	Others	Cambium/phloem	5197.58	5012.47	4397.37	4366.11	4290.49	617.199	1031.06	403.369	1037.08	779.144
Unknown_320	0.0138008	0.0500697	Others				LC	Others	Cambium/phloem	145489	170080	140526	142578	134365	8850.36	9460.47	5961.16	19760.9	1571.33
Unknown_440	0.234053	0.864171	Others				LC	Others	Cambium/phloem	5226.26	7627.85	5438.6	5991.41	5529.29	518.506	924.162	582.493	342.578	204.438
2-O-Benzoyl-D-glucose _2	0.204817	1.3589	Hexoses	Organooxygen compounds	Carbohydrates and carbohydrate conjugates	Organic oxygen compounds	LC	Phenolic glycosides	Cambium/phloem	11186.7	14703	13265.2	11889.9	11714.4	584.757	1243.39	1564.71	1426.26	372.914
2-Phenylethyl -D-galactopyranoside _1	0.124972	1.44215	Phenolic glycosides	Organooxygen compounds	Carbohydrates and carbohydrate conjugates	Organic oxygen compounds	LC	Phenolic glycosides	Cambium/phloem	18029.7	21278.5	20237.7	18132.6	18995.8	597.763	506.35	856.599	987.724	804.406
3-methoxy-4-hydroxybenzoyl 4-OH salicin _1	0.188481	0.974309	Phenolic glycosides	Organooxygen compounds	Carbohydrates and carbohydrate conjugates	Organic oxygen compounds	LC	Phenolic glycosides	Cambium/phloem	234611	303614	276264	247814	241724	15810.8	22810.5	29573.2	37640.3	5871.23
3-methoxy-4-hydroxybenzoyl 4-OH salicin _2	0.165179	0.985916	Phenolic glycosides	Organooxygen compounds	Carbohydrates and carbohydrate conjugates	Organic oxygen compounds	LC	Phenolic glycosides	Cambium/phloem	23663	29150.7	25800.1	25228.6	25954.4	1485.42	2195.84	1312.07	2942.52	534.406
3-methoxy-4-hydroxybenzoyl salicin _2	0.164157	1.21968	Phenolic glycosides	Organooxygen compounds	Carbohydrates and carbohydrate conjugates	Organic oxygen compounds	LC	Phenolic glycosides	Cambium/phloem	333341	416836	358951	350299	367963	16671.1	17283.6	25220.4	43171.1	4469.58
3'-O-benzoyl-salicortin_1	0.114654	0.598823	Phenolic glycosides	Organooxygen compounds	Carbohydrates and carbohydrate conjugates	Organic oxygen compounds	LC	Phenolic glycosides	Cambium/phloem	135194	166968	143061	142757	132719	8101.42	13423.4	10602.2	12942.5	8208.29
4-OH-Salicin (salirepin)_2	0.0797798	0.681198	Phenolic glycosides	Organooxygen compounds	Carbohydrates and carbohydrate conjugates	Organic oxygen compounds	LC	Phenolic glycosides	Cambium/phloem	53178.4	60272	50101.8	57600.3	56833.7	1894.9	923.612	4909.75	2792.19	813.267
4-OH-Salicin (salirepin)_4	0.00274116	0.00499953	Phenolic glycosides	Organooxygen compounds	Carbohydrates and carbohydrate conjugates	Organic oxygen compounds	LC	Phenolic glycosides	Cambium/phloem	11692.9	10101	14364.4	9901.05	12494.3	1353.52	876.316	879.588	2433.3	2347.08
4'-feruloyl 4-OH Salicin _1	0.468548	3.58482	Phenolic glycosides	Organooxygen compounds	Carbohydrates and carbohydrate conjugates	Organic oxygen compounds	LC	Phenolic glycosides	Cambium/phloem	8184.5	12434.2	10643.5	11177.6	11044.7	566.122	762.706	963.247	1129.29	623.385
4'-feruloyl 4-OH Salicin _2	0.324436	3.6307	Phenolic glycosides	Organooxygen compounds	Carbohydrates and carbohydrate conjugates	Organic oxygen compounds	LC	Phenolic glycosides	Cambium/phloem	5246.69	7243.14	5896.52	6720.74	6418.7	206.867	298.557	788.413	417.13	275.584
4'-feruloyl salicin _1	0.690371	3.54534	Phenolic glycosides	Organooxygen compounds	Carbohydrates and carbohydrate conjugates	Organic oxygen compounds	LC	Phenolic glycosides	Cambium/phloem	33406.5	67027.8	49361.5	51738.7	47503.8	3419.61	10353.5	7110.88	6388.61	1959.93
4'-feruloyl salicin _2	0.293739	2.04388	Phenolic glycosides	Organooxygen compounds	Carbohydrates and carbohydrate conjugates	Organic oxygen compounds	LC	Phenolic glycosides	Cambium/phloem	6162.75	8937.27	7584.56	7158.34	6537.36	346.42	554.288	810.782	921.778	455.591
4'O-coumaroyl-salicin (Trichocarposide) _1	0.357526	3.80557	Phenolic glycosides	Organooxygen compounds	Carbohydrates and carbohydrate conjugates	Organic oxygen compounds	LC	Phenolic glycosides	Cambium/phloem	5011.94	7173.46	6648.74	6170.23	5693.29	206.552	624.826	726.469	252.559	119.862
4'O-coumaroyl-salicin (Trichocarposide) _3	0.788124	4.93236	Phenolic glycosides	Organooxygen compounds	Carbohydrates and carbohydrate conjugates	Organic oxygen compounds	LC	Phenolic glycosides	Cambium/phloem	16932.2	34551.5	28326	27921.4	26157	1462.01	3992.66	4271.76	4153.3	2511.98
5-hydroxy-coniferaldehyde- O-L-Arabinopy-(1-6)-D-glucopyr _3	0.238405	1.70792	Phenolic glycosides	Organooxygen compounds	Carbohydrates and carbohydrate conjugates	Organic oxygen compounds	LC	Phenolic glycosides	Cambium/phloem	200799	278704	216460	224656	227701	11523.4	21022	16477.5	12355.1	11757.8
5-hydroxy-coniferaldehyde- O-L-Arabinopy-(1-6)-D-glucopyr _4	0.20492	1.66336	Phenolic glycosides	Organooxygen compounds	Carbohydrates and carbohydrate conjugates	Organic oxygen compounds	LC	Phenolic glycosides	Cambium/phloem	134711	175050	145878	148634	151523	6966.36	10800.2	10463.6	8350.6	4864.84
6-OH-salicortin_2	0.159066	0.846346	Phenolic glycosides	Organooxygen compounds	Carbohydrates and carbohydrate conjugates	Organic oxygen compounds	LC	Phenolic glycosides	Cambium/phloem	87046.6	111607	97566.8	92880	86718	5730.11	9023.76	7620.03	8139.52	3733.63
6-OH-tremulacin (cochinchiside B)	0.0536766	0.375082	Phenolic glycosides	Organooxygen compounds	Carbohydrates and carbohydrate conjugates	Organic oxygen compounds	LC	Phenolic glycosides	Cambium/phloem	47060.6	52230.9	49353.4	47120.5	46673	1830.57	1265.09	3445.84	4805.46	1016.18
Acetyl-salicin_3	0.138476	1.27091	Phenolic glycosides	Organooxygen compounds	Carbohydrates and carbohydrate conjugates	Organic oxygen compounds	LC	Phenolic glycosides	Cambium/phloem	4270.99	4838.3	4507.91	4552.33	4906.49	171.3	241.316	266.389	425.339	298.933
Acetyl-salicin_5	-0.191975	0.264906	Phenolic glycosides	Organooxygen compounds	Carbohydrates and carbohydrate conjugates	Organic oxygen compounds	LC	Phenolic glycosides	Cambium/phloem	95765.7	86448	95438.5	83843.7	69605.4	17708.4	20825	22914.2	32193.2	14984.7
Acetyl-salicortin (2' or 6')_1	0.230275	0.659565	Phenolic glycosides	Organooxygen compounds	Carbohydrates and carbohydrate conjugates	Organic oxygen compounds	LC	Phenolic glycosides	Cambium/phloem	45887.9	55554.3	49277.3	54096	56389.2	5731.52	5390.65	11598	6945.86	891.266
Acetyl-salicortin (2' or 6')_2	0.392505	1.13181	Phenolic glycosides	Organooxygen compounds	Carbohydrates and carbohydrate conjugates	Organic oxygen compounds	LC	Phenolic glycosides	Cambium/phloem	425224	551676	426242	532361	722440	59538.7	56972.4	138539	40832.8	13478.9
Acetyl-tremulacin_2	0.0896184	0.438877	Phenolic glycosides	Organooxygen compounds	Carbohydrates and carbohydrate conjugates	Organic oxygen compounds	LC	Phenolic glycosides	Cambium/phloem	619.904	674.147	605.662	688.225	670.496	37.797	61.0862	61.3611	56.2087	42.5515
Apigenin-glucoside-coumaroyl_8	0.731843	3.21297	Phenolic glycosides	Organooxygen compounds	Carbohydrates and carbohydrate conjugates	Organic oxygen compounds	LC	Phenolic glycosides	Cambium/phloem	2917.43	6486.74	4447.58	4211.43	4234.82	270.203	1489.05	636.386	162.732	480.883
Arbutin_1	0.362315	1.15404	Phenolic glycosides	Organooxygen compounds	Carbohydrates and carbohydrate conjugates	Organic oxygen compounds	LC	Phenolic glycosides	Cambium/phloem	320.015	316.336	683.859	363.928	281.375	18.9717	45.4732	57.6673	19.2379	28.5821
Arbutin_derivate (4-Hydroxycyclohexyl D-glucopyranoside)_1	0.0883247	0.380223	Phenolic glycosides	Organooxygen compounds	Carbohydrates and carbohydrate conjugates	Organic oxygen compounds	LC	Phenolic glycosides	Cambium/phloem	13847.5	14441.3	13379.9	15449.8	15615.9	963.008	1169.81	1453.12	879.127	1200.89
Arbutin_derivate (4-Hydroxycyclohexyl D-glucopyranoside)_2	0.0349263	0.241582	Phenolic glycosides	Organooxygen compounds	Carbohydrates and carbohydrate conjugates	Organic oxygen compounds	LC	Phenolic glycosides	Cambium/phloem	3913.03	4155.21	3828.98	4020.86	4030.62	147.398	307.613	153.06	221.284	194.633
Arbutin-derivate _1	0.0512771	0.208409	Phenolic glycosides	Organooxygen compounds	Carbohydrates and carbohydrate conjugates	Organic oxygen compounds	LC	Phenolic glycosides	Cambium/phloem	79021.5	77411.2	78116.5	88528.1	83466.9	5066.44	6763.22	7753.01	9623.83	2296.61
Aromadendrin-7O-glucoside_1	0.47354	2.17326	Phenolic glycosides	Organooxygen compounds	Carbohydrates and carbohydrate conjugates	Organic oxygen compounds	LC	Phenolic glycosides	Cambium/phloem	2356.27	4162.47	2931.42	2893.6	3099.36	221.58	704.431	392.553	345.422	214.185
Benzoyl-tremulacin	0.147569	1.55221	Phenolic glycosides	Organooxygen compounds	Carbohydrates and carbohydrate conjugates	Organic oxygen compounds	LC	Phenolic glycosides	Cambium/phloem	4666.77	5545.5	5120.42	5113.14	4898.51	173.991	280.626	303.016	410.882	77.5618
benzyl alcohol 6-O-D-xylopyranosyl--D-glucopyranoside	0.0720869	0.415167	Phenolic glycosides	Flavonoids	Flavonoid glycosides	Phenylpropanoids and polyketides	LC	Phenolic glycosides	Cambium/phloem	13605.5	15319.3	14679	14277.7	12934.4	721.536	936.359	900.551	661.672	460.784
Caffeic acid 3-glucoside _2	0.81717	3.13929	Phenolic glycosides	Organooxygen compounds	Carbohydrates and carbohydrate conjugates	Organic oxygen compounds	LC	Phenolic glycosides	Cambium/phloem	7569.66	15553	10481.7	12599	14715.7	850.826	3762.16	1110.56	2732.17	3304.83
Caffeoyl salicortin_2	0.404857	3.46444	Phenolic glycosides	Organooxygen compounds	Carbohydrates and carbohydrate conjugates	Organic oxygen compounds	LC	Phenolic glycosides	Cambium/phloem	4704.02	7314.37	6207.04	5826.57	5563.7	256.996	632.456	628.491	413.032	216.938
Caffeoyl tremuloidin _1	0.228003	1.8537	Phenolic glycosides	Organooxygen compounds	Carbohydrates and carbohydrate conjugates	Organic oxygen compounds	LC	Phenolic glycosides	Cambium/phloem	3098.77	3832.29	3637.94	3541.9	3505.16	162.016	132.831	367.517	409.781	116.147
Caffeoyl-4-OH Salicin _1	0.279703	0.706015	Phenolic glycosides	Organooxygen compounds	Carbohydrates and carbohydrate conjugates	Organic oxygen compounds	LC	Phenolic glycosides	Cambium/phloem	19393.7	30682.1	20488.6	22126.5	20874.2	2659.88	5769.34	3549.58	2796.02	927.184
Catechol glucoside	0.366137	0.54712	Phenolic glycosides	Organooxygen compounds	Carbohydrates and carbohydrate conjugates	Organic oxygen compounds	LC	Phenolic glycosides	Cambium/phloem	22717	26270.8	24396.4	37386	29066.5	4849.12	9111.19	6290.76	13382.9	6426
Cinnamoyl-salicin_1	0.661658	3.39221	Phenolic glycosides	Organooxygen compounds	Carbohydrates and carbohydrate conjugates	Organic oxygen compounds	LC	Phenolic glycosides	Cambium/phloem	31600.2	61792	45963.6	48857.1	43340.6	3171.37	9791.81	6925.71	5582.94	1744.8
Cinnamoyl-salicortin_2	0.261984	0.815715	Phenolic glycosides	Organooxygen compounds	Carbohydrates and carbohydrate conjugates	Organic oxygen compounds	LC	Phenolic glycosides	Cambium/phloem	5452.92	6971.68	5759.64	6581.98	6841.67	653.95	563.382	1403.23	636.703	671.714
Cinnamyl-1-glucopyranoside-6-arabinofuranoside_1	0.110435	1.28139	Phenolic glycosides	Organooxygen compounds	Carbohydrates and carbohydrate conjugates	Organic oxygen compounds	LC	Phenolic glycosides	Cambium/phloem	6320.73	7296.74	6977.33	6471.35	6548.85	200.242	317.92	321.426	319.303	300.081
Coumaroyl tremuloidin _1	0.379213	1.68652	Phenolic glycosides	Flavonoids	Flavonoid glycosides	Phenylpropanoids and polyketides	LC	Phenolic glycosides	Cambium/phloem	1720.26	2393.81	2139.6	2153.6	2262.71	178.672	86.6912	420.028	198.38	137.019
Coumaroyl-glucoside_1	0.987935	2.99389	Phenolic glycosides	Flavonoids	Flavonoid glycosides	Phenylpropanoids and polyketides	LC	Phenolic glycosides	Cambium/phloem	14997.7	37796.4	22867.7	28140.8	30177.6	2183.04	10272.2	4353.67	8106.59	7149.15
Coumaroyl-glucoside_2	0.833369	3.58835	Phenolic glycosides	Flavonoids	Flavonoid glycosides	Phenylpropanoids and polyketides	LC	Phenolic glycosides	Cambium/phloem	2060.61	4130.14	3098.14	3441.86	4016.56	271.808	738.084	483.882	548.728	587.464
Coumaroyl-Populoside (salicin + caffeoyl) _1	0.11772	0.708292	Phenolic glycosides	Flavonoids	Flavonoid glycosides	Phenylpropanoids and polyketides	LC	Phenolic glycosides	Cambium/phloem	10693.6	12867.5	11499.5	11506.2	10537.9	594.899	929.613	701.975	834.697	584.738
Ferulic acid 4-glucoside_2	0.785678	2.39084	Phenolic glycosides	Organooxygen compounds	Carbohydrates and carbohydrate conjugates	Organic oxygen compounds	LC	Phenolic glycosides	Cambium/phloem	19949.8	43634.7	24225.8	33309.9	36395.9	3007.55	11379.4	2756.18	7219.38	7154.52
Ferulic acid 4-glucoside_3	0.711191	3.40084	Phenolic glycosides	Organooxygen compounds	Carbohydrates and carbohydrate conjugates	Organic oxygen compounds	LC	Phenolic glycosides	Cambium/phloem	4251.36	8133.94	5440.25	6503.13	7763.21	469.289	1284.38	637.915	896.227	889.675
Ferulic acid 4-glucoside_4	0.570186	2.49812	Phenolic glycosides	Organooxygen compounds	Carbohydrates and carbohydrate conjugates	Organic oxygen compounds	LC	Phenolic glycosides	Cambium/phloem	2619.81	4402.41	3011.11	3936.11	4209.04	317.021	235.69	402.262	344.622	266.837
Feruloyl-salicortin _1	0.325221	3.5525	Phenolic glycosides	Organooxygen compounds	Carbohydrates and carbohydrate conjugates	Organic oxygen compounds	LC	Phenolic glycosides	Cambium/phloem	14285.1	20364.3	16958.1	17620.2	16646.2	609.227	601.336	1696.64	1330.96	571.971
Galloyl glucose_1	0.0139473	0.0741886	Polyphenols	Tannins		Phenylpropanoids and polyketides	LC	Phenolic glycosides	Cambium/phloem	6490.17	6844.29	5518.24	6729.56	7120.8	199.393	251.158	458.756	714.871	504.784
Galloyl glucose_2	0.0501385	0.462316	Polyphenols	Tannins		Phenylpropanoids and polyketides	LC	Phenolic glycosides	Cambium/phloem	486613	520043	487881	507101	500263	15058.7	22119.7	15132.5	41530.5	18083.8
Glucosyringic acid (Syringate-4-b-D-glucopyranoside)_1	-0.209902	1.24569	Phenolic glycosides	Tannins	Hydrolyzable tannins	Phenylpropanoids and polyketides	LC	Phenolic glycosides	Cambium/phloem	2200.67	1951.4	1709.89	1990.87	1958.61	127.353	242.07	46.0801	250.62	140.389
Glucosyringic acid (Syringate-4-b-D-glucopyranoside)_2	-0.0433522	0.0991234	Phenolic glycosides	Tannins	Hydrolyzable tannins	Phenylpropanoids and polyketides	LC	Phenolic glycosides	Cambium/phloem	18756.3	18680.6	12957.3	18465.5	22701.1	1883.74	2441.44	1688.64	2106.72	781.167
Grandidentatin III (feruloyl-arbutin) _1	0.270406	1.34587	Phenolic glycosides	Organooxygen compounds	Carbohydrates and carbohydrate conjugates	Organic oxygen compounds	LC	Phenolic glycosides	Cambium/phloem	9207.8	13050.5	10919.1	10379.8	10074.4	666.969	1345.23	1803.8	1654.72	572.311
Grandidentatin III (feruloyl-arbutin) _2	0.247767	2.73989	Phenolic glycosides	Organooxygen compounds	Carbohydrates and carbohydrate conjugates	Organic oxygen compounds	LC	Phenolic glycosides	Cambium/phloem	9000.2	11180.5	10002.9	10955.9	10606.8	368.609	245.285	1069.78	852.602	358.995
Grandidentatin_1	-0.134805	0.614637	Phenolic glycosides	Organooxygen compounds	Carbohydrates and carbohydrate conjugates	Organic oxygen compounds	LC	Phenolic glycosides	Cambium/phloem	19440.3	16515.4	22682	16409.8	15217.1	1181.81	1015.03	1257.24	1469.28	1447.68
Grandidentatin_3	0.121077	0.519187	Phenolic glycosides	Organooxygen compounds	Carbohydrates and carbohydrate conjugates	Organic oxygen compounds	LC	Phenolic glycosides	Cambium/phloem	11599.2	12410.8	13021.6	11875.9	13150.2	891.963	563.722	1141.81	1510.95	733.734
Grandidentatin_II _1	0.469243	2.24699	Phenolic glycosides	Organooxygen compounds	Carbohydrates and carbohydrate conjugates	Organic oxygen compounds	LC	Phenolic glycosides	Cambium/phloem	7969.54	13512.7	9547.83	10996.3	10074.7	769.872	1635.19	1410.81	1257.01	1038.84
Grandidentatin_II _2	0.0506467	0.316852	Phenolic glycosides	Organooxygen compounds	Carbohydrates and carbohydrate conjugates	Organic oxygen compounds	LC	Phenolic glycosides	Cambium/phloem	10990.8	12208.8	11553.2	10388.8	11382.9	462.528	583.743	673.034	845.024	815.206
Grandidentoside_1	0.35517	2.49697	Phenolic glycosides	Organooxygen compounds	Carbohydrates and carbohydrate conjugates	Organic oxygen compounds	LC	Phenolic glycosides	Cambium/phloem	15977.5	23535.7	19717.9	19119.4	19376.7	1013.76	1321.39	2649.41	1366.54	2430.39
Grandidentoside_2	0.159675	1.32445	Phenolic glycosides	Organooxygen compounds	Carbohydrates and carbohydrate conjugates	Organic oxygen compounds	LC	Phenolic glycosides	Cambium/phloem	43069.9	51287.2	49917.4	42533	48704.7	1948.02	1937.39	4201.04	1784.16	3719.2
HCH-Ac-salicortin (lasiandrin)	0.301023	0.78822	Phenolic glycosides	Organooxygen compounds	Carbohydrates and carbohydrate conjugates	Organic oxygen compounds	LC	Phenolic glycosides	Cambium/phloem	265456	347533	290785	316545	353323	37657.3	29474.8	96476.3	38923.3	12735
HCH-acetylsalicyloylsalicin / Caffeoyl salicortin _1	0.319428	2.45123	Phenolic glycosides	Organooxygen compounds	Carbohydrates and carbohydrate conjugates	Organic oxygen compounds	LC	Phenolic glycosides	Cambium/phloem	8024.86	11769.4	9706.95	9198.35	9380.11	461.083	383.62	1266.3	643.475	649.322
HCH-salicortin (disalicortin?)_1	-0.00936562	0.0385584	Phenolic glycosides	Organooxygen compounds	Carbohydrates and carbohydrate conjugates	Organic oxygen compounds	LC	Phenolic glycosides	Cambium/phloem	1.80205e+06	2.02737e+06	1.84793e+06	1.7003e+06	1.58594e+06	91774.9	58771	91271.6	221061	47012.6
HCH-salicortin_2	0.0717151	0.393291	Phenolic glycosides	Organooxygen compounds	Carbohydrates and carbohydrate conjugates	Organic oxygen compounds	LC	Phenolic glycosides	Cambium/phloem	23384.8	27433.4	23583.5	23860.4	23429.3	1250.36	364.843	1429.77	2606.21	753.508
HCH-salicyloyl-salicin_1	0.104337	0.797022	Phenolic glycosides	Organooxygen compounds	Carbohydrates and carbohydrate conjugates	Organic oxygen compounds	LC	Phenolic glycosides	Cambium/phloem	6700.18	7711.81	6893.76	7252.17	6953.04	308.509	180.866	369.187	627.465	163.554
HCH-salicyloyl-salicin_3	0.12689	0.728828	Phenolic glycosides	Organooxygen compounds	Carbohydrates and carbohydrate conjugates	Organic oxygen compounds	LC	Phenolic glycosides	Cambium/phloem	65744.1	80161.8	72734.3	71015.6	63242.2	3760.11	4231.79	4939.81	8014.21	2607.29
HCH-tremulacin_1	-0.0771993	0.295856	Phenolic glycosides	Organooxygen compounds	Carbohydrates and carbohydrate conjugates	Organic oxygen compounds	LC	Phenolic glycosides	Cambium/phloem	787730	831353	799900	727508	627985	53061.7	22185.4	43963.6	126907	34419.8
Hydroxybenzoic acid glucoside_1	0.0460729	0.213839	Phenolic glycosides	Organooxygen compounds	Carbohydrates and carbohydrate conjugates	Organic oxygen compounds	LC	Phenolic glycosides	Cambium/phloem	5997.27	5865.28	5667.81	6292.3	6942.16	325.537	670.553	347.053	480.688	199.551
Hydroxybenzoic acid glucoside_3	0.647586	3.36421	Phenolic glycosides	Organooxygen compounds	Carbohydrates and carbohydrate conjugates	Organic oxygen compounds	LC	Phenolic glycosides	Cambium/phloem	4048.7	8030.45	5349.69	6067.82	5921.95	296.911	1541.5	894.609	842.363	620.216
Hydroxybenzoic acid glucoside_5	0.0335778	0.222989	Phenolic glycosides	Organooxygen compounds	Carbohydrates and carbohydrate conjugates	Organic oxygen compounds	LC	Phenolic glycosides	Cambium/phloem	87238	92253.8	84984.4	89724	90206.7	3439.5	6919.79	3413.33	4940.97	3622.45
Indole dithiocarbamate glucoside	-0.0829702	0.434	Phenolic glycosides	Organooxygen compounds	Carbohydrates and carbohydrate conjugates	Organic oxygen compounds	LC	Phenolic glycosides	Cambium/phloem	6272.16	6735.44	5861.49	5635.53	5454.02	297.619	382.455	362.834	925.615	462.5
Kaempferol 3-arabinofuranoside_1	-0.14558	0.533141	Phenolic glycosides	Flavonoids	Flavonoid glycosides	Phenylpropanoids and polyketides	LC	Phenolic glycosides	Cambium/phloem	60738.4	51036.3	49117.5	65703.4	53776.7	4857.81	2730.76	6147.49	6346.3	6378.17
Kaempferol 3-arabinofuranoside_2	-0.166	0.724355	Phenolic glycosides	Flavonoids	Flavonoid glycosides	Phenylpropanoids and polyketides	LC	Phenolic glycosides	Cambium/phloem	16655.1	13740.7	13034.2	17996.6	14607.9	1155.39	678.351	1441.26	1492.11	1812.71
Kaempferol 3-arabinofuranoside_3	-0.169714	0.77144	Phenolic glycosides	Flavonoids	Flavonoid glycosides	Phenylpropanoids and polyketides	LC	Phenolic glycosides	Cambium/phloem	27657.4	22755.6	21812	29726.5	24057.7	1804.32	1585.05	2546.03	3095.57	3051.22
Kaempferol 3-arabinofuranoside_4	-0.20182	1.142	Phenolic glycosides	Flavonoids	Flavonoid glycosides	Phenylpropanoids and polyketides	LC	Phenolic glycosides	Cambium/phloem	6149.54	4935.88	4776.79	6385.96	5288.32	339.649	371.641	595.466	688.756	553.969
Kaempferol-glucoside-arabinoside	0.129544	0.276695	Phenolic glycosides	Flavonoids	Flavonoid glycosides	Phenylpropanoids and polyketides	LC	Phenolic glycosides	Cambium/phloem	31479.5	33959.7	30819	34654.5	38314.6	4156.43	5387.09	9216.67	4614.11	2163.94
Methylgallocatechin glucoside _1	0.162415	1.15929	Phenolic glycosides	Flavonoids	Flavonoid glycosides	Phenylpropanoids and polyketides	LC	Phenolic glycosides	Cambium/phloem	115371	144064	123814	121669	126929	5956.51	5739.09	8321.63	15807.7	1387.29
OH benzoic acid acyl glucoside _5	0.0591795	0.40181	Phenolic glycosides	Organooxygen compounds	Carbohydrates and carbohydrate conjugates	Organic oxygen compounds	LC	Phenolic glycosides	Cambium/phloem	57391.1	62572.2	53647.4	61416.3	61541	2508.79	2089.51	1804.89	4067.97	2358.89
OH-tremuloidin (deltoidin/niagracin) _2	0.159181	0.976885	Phenolic glycosides	Organooxygen compounds	Carbohydrates and carbohydrate conjugates	Organic oxygen compounds	LC	Phenolic glycosides	Cambium/phloem	54164.5	66900.5	59081.7	57220.7	58728.7	3261.25	5288.57	2849.49	6366.17	1259.25
omega-Salicoyisalicin (W-salicoylsalicin) _1	0.188393	1.01735	Phenolic glycosides	Organooxygen compounds	Carbohydrates and carbohydrate conjugates	Organic oxygen compounds	LC	Phenolic glycosides	Cambium/phloem	280796	362451	330749	296522	290137	18178	26722.2	35748.6	43382.5	7575.93
omega-Salicoyisalicin (W-salicoylsalicin) _3	0.120997	0.326164	Phenolic glycosides	Organooxygen compounds	Carbohydrates and carbohydrate conjugates	Organic oxygen compounds	LC	Phenolic glycosides	Cambium/phloem	7147.52	9184.69	8276.04	7036.35	6594.26	789.508	948.387	816.88	756.899	525.878
Peonidin-3-glucoside	-0.147187	0.3732	Phenolic glycosides	Flavonoids	Flavonoid glycosides	Phenylpropanoids and polyketides	LC	Phenolic glycosides	Cambium/phloem	1298.72	1046.47	1333.08	1150.69	1160.77	145.262	90.788	25.0228	199.579	223.36
Phloretin-2'-O-glucoside (Phlorizin) _1	0.166312	1.25938	Phenolic glycosides	Flavonoids	Flavonoid glycosides	Phenylpropanoids and polyketides	LC	Phenolic glycosides	Cambium/phloem	217496	272584	234527	228343	240832	10745.2	11499.3	16916	27199.3	3548.2
Phloretin-2'-O-glucoside (Phlorizin) _3	-0.259231	0.698768	Phenolic glycosides	Flavonoids	Flavonoid glycosides	Phenylpropanoids and polyketides	LC	Phenolic glycosides	Cambium/phloem	63587.6	46733.8	62423	54406.3	48955.2	7079.15	6429.39	6240.28	15288.1	6401.37
Populoside ( 4'O-caffeoyl salicin ) _2	0.794628	5.01847	Phenolic glycosides	Organooxygen compounds	Carbohydrates and carbohydrate conjugates	Organic oxygen compounds	LC	Phenolic glycosides	Cambium/phloem	17536.6	35377.1	28160.3	29751.7	28389	1511.89	4752.78	3875.82	4619.18	2420.59
Protocatechuic acid 3-glucoside_1	0.0309927	0.194245	Phenolic glycosides	Organooxygen compounds	Carbohydrates and carbohydrate conjugates	Organic oxygen compounds	LC	Phenolic glycosides	Cambium/phloem	91766.7	98744.1	81103.8	94873.3	100316	3044.17	2685.65	4762.17	6595.01	8735
Protocatechuic acid 3-glucoside_3	0.375384	4.7489	Phenolic glycosides	Organooxygen compounds	Carbohydrates and carbohydrate conjugates	Organic oxygen compounds	LC	Phenolic glycosides	Cambium/phloem	165431	239742	194270	202130	222236	6207.45	12121.2	16151	14994	4329.26
Salicin _2	-0.0486299	0.145434	Phenolic glycosides	Organooxygen compounds	Carbohydrates and carbohydrate conjugates	Organic oxygen compounds	LC	Phenolic glycosides	Cambium/phloem	873528	928292	908257	791323	750426	67464.9	38324.8	65524.6	184883	73620.6
Salicin _4	0.241247	2.03526	Phenolic glycosides	Organooxygen compounds	Carbohydrates and carbohydrate conjugates	Organic oxygen compounds	LC	Phenolic glycosides	Cambium/phloem	22527.2	28500.3	27688.4	25787.1	24534.1	1180.13	454.01	2234.34	2549.74	1117.68
Salicortin (HCH-salicin)_1	0.105802	1.12835	Phenolic glycosides	Organooxygen compounds	Carbohydrates and carbohydrate conjugates	Organic oxygen compounds	LC	Phenolic glycosides	Cambium/phloem	3.33991e+06	3.92858e+06	3.43912e+06	3.47655e+06	3.53196e+06	106850	156181	220239	240293	113510
Salicortin (HCH-salicin)_2	0.157868	0.763138	Phenolic glycosides	Organooxygen compounds	Carbohydrates and carbohydrate conjugates	Organic oxygen compounds	LC	Phenolic glycosides	Cambium/phloem	14264.4	18191.4	13030.5	15855.2	16578.6	1004.82	947.118	1239.09	1553.56	705.913
Salicoyl Salicin dimer _1	0.325647	1.21373	Phenolic glycosides	Organooxygen compounds	Carbohydrates and carbohydrate conjugates	Organic oxygen compounds	LC	Phenolic glycosides	Cambium/phloem	45721.4	68074.5	61453	51882.8	47786.9	4573.85	8051.67	10990.4	10022.2	2773.39
Salicylic acid 2-beta-D-glucoside_4	0.233512	2.72303	Phenolic glycosides	Organooxygen compounds	Carbohydrates and carbohydrate conjugates	Organic oxygen compounds	LC	Phenolic glycosides	Cambium/phloem	7277.2	9266.78	7902.37	8247.24	8806.61	287.614	153.121	569.888	522.335	312.56
Salicyloylsalicin glucoside	0.202299	1.50651	Phenolic glycosides	Organooxygen compounds	Carbohydrates and carbohydrate conjugates	Organic oxygen compounds	LC	Phenolic glycosides	Cambium/phloem	98804.5	123536	109759	112901	108513	5470.37	4552.97	7026.24	13356.6	3624.02
Sinapoyl-salicin _1	0.162738	1.60467	Phenolic glycosides	Organooxygen compounds	Carbohydrates and carbohydrate conjugates	Organic oxygen compounds	LC	Phenolic glycosides	Cambium/phloem	12052.6	13785.2	13021.2	12301.2	14859.4	444.169	389.311	864.969	1324	688.212
Taxifolin 3-arabinoside_2	0.417597	3.11732	Phenolic glycosides	Diarylheptanoids	Cyclic diarylheptanoids	Phenylpropanoids and polyketides	LC	Phenolic glycosides	Cambium/phloem	110227	154117	138135	150407	146260	7618.4	12499.2	11202.8	11097.6	8213.71
Taxifolin 7-glucoside_2	0.341541	1.79677	Phenolic glycosides	Diarylheptanoids	Cyclic diarylheptanoids	Phenylpropanoids and polyketides	LC	Phenolic glycosides	Cambium/phloem	3300.35	5098.19	3599.37	4097.65	3932.4	253.035	728.789	439.727	402.955	158.807
Tremulacin_1	0.0837662	0.744046	Phenolic glycosides	Organooxygen compounds	Carbohydrates and carbohydrate conjugates	Organic oxygen compounds	LC	Phenolic glycosides	Cambium/phloem	2.88027e+06	3.31703e+06	2.96486e+06	2.99348e+06	2.93445e+06	102838	96453.7	175451	267032	39743.4
Tremuloidin_1	-0.25595	0.701679	Phenolic glycosides	Organooxygen compounds	Carbohydrates and carbohydrate conjugates	Organic oxygen compounds	LC	Phenolic glycosides	Cambium/phloem	65289.1	48343.9	63804.1	55931	50622.6	7169.64	6416.75	6103.59	15612.9	6429.95
Vanillic acid 4-D-glucoside _2	-0.0826627	0.33198	Phenolic glycosides	Tannins	Hydrolyzable tannins	Phenylpropanoids and polyketides	LC	Phenolic glycosides	Cambium/phloem	9635.1	9201.42	8001.18	10204.1	8987.45	600.432	1152.1	348.67	1579.7	530.982
Vanillic acid 4-D-glucoside _5	-0.0156002	0.0951664	Phenolic glycosides	Tannins	Hydrolyzable tannins	Phenylpropanoids and polyketides	LC	Phenolic glycosides	Cambium/phloem	65792.3	68048.7	54691.1	64289.6	73309.5	1985.44	2992.82	2292.84	4476.65	1029.47
(+)-Taxifolin_1	0.697719	2.48162	Flavonoids	Flavonoids	Flavans	Phenylpropanoids and polyketides	LC	Phenylpropanoids & related	Cambium/phloem	759.419	1401.28	1066.98	1023.77	1434.89	97.6158	355.184	131.53	236.721	241.979
(Epi)gallocatechin_1	0.0749092	0.30144	Flavonoids	Flavonoids	Flavans	Phenylpropanoids and polyketides	LC	Phenylpropanoids & related	Cambium/phloem	5398.52	6262.69	4681.41	5500.19	6300.63	365.366	121.417	232.768	665.972	427.487
1-O-Caffeoylquinic acid_isoform_2	-0.180133	0.589825	Phenolic acids	Organooxygen compounds	Alcohols and polyols	Organic oxygen compounds	LC	Phenylpropanoids & related	Cambium/phloem	2798.97	1897.97	3093.79	2592.25	2297.71	226.339	397.253	414.14	454.959	153.599
3-(3-Hydroxyphenyl)-3-hydroxypropanoic acid / 4-Hydroxyphenylla	-0.53213	5.29522	Phenylpropanoic acids	Hydroxy acids and derivatives		Organic acids and derivatives	LC	Phenylpropanoids & related	Cambium/phloem	2148.7	1714.82	1389.87	1527.66	1311.22	79.4675	229.062	110.941	190.67	111.621
3-(3-Hydroxyphenyl)propanoic acid / D-Phenyllactic acid	-0.240102	1.05137	Phenylpropanoic acids	Phenylpropanoic acids		Phenylpropanoids and polyketides	LC	Phenylpropanoids & related	Cambium/phloem	2030.81	1812.97	1750.44	1652.23	1662.2	140.103	492.104	123.261	238.075	111.814
3-O-Caffeoylshikimic acid_1	0.377585	3.28652	Phenolic acids	Cinnamic acids and derivatives	Hydroxycinnamic acids and derivatives	Phenylpropanoids and polyketides	LC	Phenylpropanoids & related	Cambium/phloem	16927.1	24218.6	20052	20774.9	22918.6	964.333	2057.84	1252.99	1631.8	1397.77
4-coumaroylshikimate _1	0.323269	1.97834	Phenolic acid conjugates	Cinnamic acids and derivatives	Hydroxycinnamic acids and derivatives	Phenylpropanoids and polyketides	LC	Phenylpropanoids & related	Cambium/phloem	399.243	550.725	466.215	488.233	492.9	29.6484	60.5253	52.4154	44.781	15.486
4-Hydroxybenzoic acid	0.0182002	0.116301	Phenolic acids	Benzene and substituted derivatives	Benzoic acids and derivatives	Benzenoids	LC	Phenylpropanoids & related	Cambium/phloem	14664.1	15386.8	14204	14750.1	15059.9	544.886	1028.49	602.743	770.219	807.058
5OH-coniferyl aldehyde derived	0.15544	0.454219	Methoxyphenols	Phenols	Methoxyphenols	Benzenoids	LC	Phenylpropanoids & related	Cambium/phloem	7762.02	11121.7	8319.52	8212.16	6926.8	751.539	1962.27	902.719	628.481	457.68
Benzoic acid	0.300502	1.6821	Carboxylic acids	Benzene and substituted derivatives	Benzoic acids and derivatives	Benzenoids	GC	Phenylpropanoids & related	Cambium/phloem	6.00672	8.13172	7.1309	7.39387	6.93439	0.415303	1.30908	0.957325	1.02481	0.253758
Caffeic acid	0.300606	1.76226	Phenolic acids	Cinnamic acids and derivatives	Hydroxycinnamic acids and derivatives	Phenylpropanoids and polyketides	LC	Phenylpropanoids & related	Cambium/phloem	2187.59	2786.58	2333.75	2416.56	3240.58	104.131	473.574	240.148	402.034	322.602
Catechin_3	0.664828	2.95093	Flavonoids	Flavonoids	Flavans	Phenylpropanoids and polyketides	LC	Phenylpropanoids & related	Cambium/phloem	48684	102611	68845.4	66316.1	70957.6	4775.35	21405.6	8702.55	3791.24	8597.23
Coumarin _1	0.103682	0.998382	Phenylpropanoids	Coumarins and derivatives		Phenylpropanoids and polyketides	LC	Phenylpropanoids & related	Cambium/phloem	10326.2	11673	10935.7	10969.1	10804.7	356.174	491.888	649.224	778.533	895.022
coumaroyl-quinic + C8 H10 O4_1	0.0465353	0.205669	Quinic acids and derivatives	Organooxygen compounds	Alcohols and polyols	Organic oxygen compounds	LC	Phenylpropanoids & related	Cambium/phloem	4100.43	4723.4	4244.36	4027.28	3944.35	242.351	158.763	358.433	414.187	189.055
Di-salicylic acid - salicyl-6-hydroxy-2-cyclohexene-on-oyl _1	0.169729	0.202862	Benzoic acids	Benzene and substituted derivatives	Benzyloxycarbonyls	Benzenoids	LC	Phenylpropanoids & related	Cambium/phloem	193.369	197.462	164.575	258.029	249.975	48.0257	40.7457	10.1628	35.0022	43.8512
Di-salicylic acid - salicyl-6-hydroxy-2-cyclohexene-on-oyl _2	0.0699818	0.0977716	Benzoic acids	Benzene and substituted derivatives	Benzyloxycarbonyls	Benzenoids	LC	Phenylpropanoids & related	Cambium/phloem	79.9884	71.9341	73.5727	106.659	83.6912	14.3823	14.6092	9.30734	20.7859	16.0044
feruloyl - 5-O-(4-coumaroyl)-D-quinate_2	0.0857466	0.603224	Phenolic glycosides	Flavonoids	Flavonoid glycosides	Phenylpropanoids and polyketides	LC	Phenylpropanoids & related	Cambium/phloem	55879	61764.1	56958.9	61038	57442.3	2666.91	1389.79	4847.74	3273.29	898.831
Herniarin (7-methoxycoumarin) _1	0.566572	3.50587	Polycyclic aromatic hydrocarbons	Coumarins and derivatives		Phenylpropanoids and polyketides	LC	Phenylpropanoids & related	Cambium/phloem	2901.44	5193.75	4110.6	4171.16	3712.63	227.045	622.687	601.736	517.88	190.057
Herniarin (7-methoxycoumarin) _2	0.0889042	0.253071	Polycyclic aromatic hydrocarbons	Coumarins and derivatives		Phenylpropanoids and polyketides	LC	Phenylpropanoids & related	Cambium/phloem	229.687	274.514	223.357	254.983	224.292	22.0603	14.8851	37.5316	29.1225	32.5596
Homovanillic acid sulfate _2	0.0474888	0.207381	Phenyl sulfates	Organic sulfuric acids and derivatives	Arylsulfates	Organic acids and derivatives	LC	Phenylpropanoids & related	Cambium/phloem	6333.04	6067.47	6137.36	7219.33	6755.72	339.296	825.36	338.174	830.942	367.248
Procyanidin B-type (dimer)_2	0.779283	2.45316	Flavonoids	Flavonoids	Biflavonoids and polyflavonoids	Phenylpropanoids and polyketides	LC	Phenylpropanoids & related	Cambium/phloem	10616.6	26189.8	16189.5	14981.8	15523.2	1467.16	6736.95	2599.37	1290.85	1514.69
Procyanidin B-type (dimer)_5	0.579976	2.11314	Flavonoids	Flavonoids	Biflavonoids and polyflavonoids	Phenylpropanoids and polyketides	LC	Phenylpropanoids & related	Cambium/phloem	1209.47	2531.48	1561.89	1573.78	1564.64	139.035	518.195	197.681	112.144	143.935
Procyanidin B-type (dimer)_7	0.727176	3.19628	Flavonoids	Flavonoids	Biflavonoids and polyflavonoids	Phenylpropanoids and polyketides	LC	Phenylpropanoids & related	Cambium/phloem	3042.77	6753.28	4619.25	4369.35	4406.08	280.574	1546.34	655.22	170.197	484.802
Procyanidin C-type (trimer)_2	0.60673	1.68437	Flavonoids	Flavonoids	Biflavonoids and polyflavonoids	Phenylpropanoids and polyketides	LC	Phenylpropanoids & related	Cambium/phloem	1411.71	3095.19	1709.41	1830.53	1963.91	216.943	682.014	299.396	223.185	219.137
Procyanidin C-type (trimer)_3	0.741252	3.00689	Flavonoids	Flavonoids	Biflavonoids and polyflavonoids	Phenylpropanoids and polyketides	LC	Phenylpropanoids & related	Cambium/phloem	5735.1	13184.6	8805.49	8353.95	8003.74	572.499	3149.32	1251.89	325.451	556.116
Procyanidin C-type (trimer)_4	0.556578	2.32821	Flavonoids	Flavonoids	Biflavonoids and polyflavonoids	Phenylpropanoids and polyketides	LC	Phenylpropanoids & related	Cambium/phloem	3508.03	6960.68	4596.17	4540.29	4540.94	350.517	1419.31	571.808	250.446	339.563
Quinic acid	0.373628	0.740573	Polyols	Organooxygen compounds	Alcohols and polyols	Organic oxygen compounds	LC	Phenylpropanoids & related	Cambium/phloem	64254.6	85131.8	79947.2	80340.8	87574.9	13201.5	10533.9	9387.68	11193.9	12872.1
shikimate + C4H3O _2	-0.31439	1.40106	Cyclitol	Organooxygen compounds	Alcohols and polyols	Organic oxygen compounds	LC	Phenylpropanoids & related	Cambium/phloem	3750.21	2604.43	2898.14	3481.89	3079.09	284.607	549.824	248.16	504.159	315.336
Shikimic acid	0.24718	0.898214	Carboxylic acids	Organooxygen compounds	Alcohols and polyols	Organic oxygen compounds	GC	Phenylpropanoids & related	Cambium/phloem	3.84482	4.33786	3.27339	4.97915	5.66303	0.289933	0.2487	0.299672	0.835187	1.12464
Sinapic acid	-0.135928	0.351754	Phenolic acids	Cinnamic acids and derivatives	Hydroxycinnamic acids and derivatives	Phenylpropanoids and polyketides	LC	Phenylpropanoids & related	Cambium/phloem	6186.63	6136.96	6990.14	6164.12	3230.22	614.811	566.491	546.321	370.334	411.189
syringic acid - quinic acid_3	-0.131666	0.641664	Phenolic glycosides	Organooxygen compounds	Alcohols and polyols	Organic oxygen compounds	LC	Phenylpropanoids & related	Cambium/phloem	7493.17	7674.25	6438.25	6996.16	6249.71	410.858	877.796	121.556	1167.7	827.791
? salicylic acid - salicyl-6-hydroxy-2-cyclohexene-on-oyl _1	-0.25261	0.467867	Phenolic glycosides	Organooxygen compounds	Carbohydrates and carbohydrate conjugates	Organic oxygen compounds	LC	Sugars & related	Cambium/phloem	224.456	217.109	162.563	160.338	213.603	35.3344	37.8246	32.8691	20.2858	33.6329
2,6-dimeth-6-(-glucopyr-metbut-arabpyroxy)-2,7-octadienoic _1	-0.130209	0.468473	Sugar acids and derivatives	Organooxygen compounds	Carbohydrates and carbohydrate conjugates	Organic oxygen compounds	LC	Sugars & related	Cambium/phloem	5890.34	5248.42	4972.76	6155.79	5151.03	466.085	811.764	141.813	917.319	205.903
Arabinose	1.95919	1.91555	Monosaccharides	Organooxygen compounds	Carbohydrates and carbohydrate conjugates	Organic oxygen compounds	GC	Sugars & related	Cambium/phloem	0.756104	1.32403	7.89333	1.23634	1.30658	0.135062	0.192843	0.89218	0.0429172	0.257961
Arabitol	2.304	3.10495	Sugar alcohols	Organooxygen compounds	Carbohydrates and carbohydrate conjugates	Organic oxygen compounds	GC	Sugars & related	Cambium/phloem	0.0472568	0.250643	0.397412	0.111537	0.17387	0.0333426	0.0205348	0.053419	0.0753414	0.068383
Coumaroyl-3-D-galactosyl-sn-glycerol_4	0.104849	0.52763	Glucosylglycerol	Organooxygen compounds	Alcohols and polyols	Organic oxygen compounds	LC	Sugars & related	Cambium/phloem	2798.37	2975.45	3212.21	3032.72	2816.88	174.2	178.115	137.294	441.015	124.729
D-Glucoheptose	-0.129046	0.52175	Monosaccharides	Organooxygen compounds	Carbohydrates and carbohydrate conjugates	Organic oxygen compounds	LC	Sugars & related	Cambium/phloem	5739.61	5442.36	4835.71	5843.08	4872.86	412.507	532.429	207.713	676.023	677.556
D-Glucuronic acid	0.0903495	0.362031	Sugar acids and derivatives	Organooxygen compounds	Carbohydrates and carbohydrate conjugates	Organic oxygen compounds	LC	Sugars & related	Cambium/phloem	10679.7	10808.5	10634.3	11842.9	12193.9	739.752	968.573	941.271	1437.71	1492.77
Fructose	0.3999	0.922087	Monosaccharides	Organooxygen compounds	Carbohydrates and carbohydrate conjugates	Organic oxygen compounds	GC	Sugars & related	Cambium/phloem	2.11042	2.69236	2.78387	2.56638	3.09546	0.384377	0.43638	0.460034	0.317359	0.42197
Gluconic acid	0.00910846	0.0455646	Sugar acids and derivatives	Organooxygen compounds	Carbohydrates and carbohydrate conjugates	Organic oxygen compounds	LC	Sugars & related	Cambium/phloem	53920.7	57320.1	51585.1	52287.9	55855.9	2167.63	2697.57	4092.19	5599.89	4183.78
Glucose	0.425993	1.03196	Monosaccharides	Organooxygen compounds	Carbohydrates and carbohydrate conjugates	Organic oxygen compounds	GC	Sugars & related	Cambium/phloem	2.04432	2.63416	2.59248	2.72402	3.03548	0.369393	0.332442	0.488232	0.229603	0.391302
Glucose 6-phosphate	-0.0265339	0.0629914	Hexose phosphates	Organooxygen compounds	Carbohydrates and carbohydrate conjugates	Organic oxygen compounds	GC	Sugars & related	Cambium/phloem	5.74137	5.81761	5.37374	5.65055	5.70507	0.564591	0.330017	0.81605	0.424885	1.09917
Glycerol	0.108601	0.445779	Sugar alcohols	Organooxygen compounds	Carbohydrates and carbohydrate conjugates	Organic oxygen compounds	GC	Sugars & related	Cambium/phloem	6.26497	6.49262	5.94807	7.83954	6.73889	0.376289	0.359812	0.67074	1.56254	0.268162
Maltose	0.592812	0.346402	Disaccharides	Organooxygen compounds	Carbohydrates and carbohydrate conjugates	Organic oxygen compounds	GC	Sugars & related	Cambium/phloem	1.25181	1.30859	0.628474	1.2218	4.39295	0.609612	0.505672	0.0996363	0.490435	2.27628
myo-Inositol	0.176661	1.43816	Sugar alcohols	Organooxygen compounds	Alcohols and polyols	Organic oxygen compounds	GC	Sugars & related	Cambium/phloem	7.33171	8.69439	7.55976	8.08648	8.80648	0.369587	0.356023	0.699253	0.272003	0.359861
Myo-Inositol 1-Monophosphate	-0.104642	0.242335	Alkyl phosphate	Organooxygen compounds	Alcohols and polyols	Organic oxygen compounds	GC	Sugars & related	Cambium/phloem	5.92363	5.62903	5.65745	5.86605	4.88421	0.689523	0.407773	0.417793	1.04219	0.827045
Raffinose	0.250135	0.879576	Trisaccharides	Organooxygen compounds	Carbohydrates and carbohydrate conjugates	Organic oxygen compounds	GC	Sugars & related	Cambium/phloem	4.14592	4.51317	5.02419	4.44669	5.73923	0.419303	0.575637	0.292639	0.188103	1.20226
Ribitol	0.635809	1.14358	Sugar alcohols	Organooxygen compounds	Carbohydrates and carbohydrate conjugates	Organic oxygen compounds	GC	Sugars & related	Cambium/phloem	1.838	2.58779	1.90555	2.46029	4.46994	0.354752	0.362492	0.169832	0.270425	1.69735
Ribose	0.543894	1.29433	Monosaccharides	Organooxygen compounds	Carbohydrates and carbohydrate conjugates	Organic oxygen compounds	GC	Sugars & related	Cambium/phloem	3.84476	4.81829	6.47122	5.05246	6.07913	0.746208	0.874662	1.14755	0.531073	1.17734
scyllo-Inositol	0.186004	0.826898	Sugar alcohols	Organooxygen compounds	Alcohols and polyols	Organic oxygen compounds	GC	Sugars & related	Cambium/phloem	4.46171	4.66553	4.38294	5.37685	5.87738	0.305035	0.492692	0.196298	0.56528	1.03198
Sucrose _2	0.193259	1.13244	Disaccharides	Organooxygen compounds	Carbohydrates and carbohydrate conjugates	Organic oxygen compounds	LC	Sugars & related	Cambium/phloem	26705	31450.3	28475	29336.4	32870.1	1696.98	3372.62	2697.4	2590.6	2802.38
Threonic acid	-0.188042	0.999039	Sugar acids and derivatives	Organooxygen compounds	Carbohydrates and carbohydrate conjugates	Organic oxygen compounds	LC	Sugars & related	Cambium/phloem	5201.08	4903.33	4653.44	4528.15	4177.03	289.328	887.551	415.91	703.234	228.866
Xylitol	0.361436	2.11465	Sugar alcohols	Organooxygen compounds	Carbohydrates and carbohydrate conjugates	Organic oxygen compounds	GC	Sugars & related	Cambium/phloem	4.6579	5.72855	5.86679	5.74698	6.59378	0.363269	0.32672	0.626134	0.754319	0.806818
Xylobiose	1.7448	1.34959	Disaccharides	Organooxygen compounds	Carbohydrates and carbohydrate conjugates	Organic oxygen compounds	GC	Sugars & related	Cambium/phloem	0.00479801	0.00482591	0.0498646	0.00458236	0.00504883	0.000466977	0.00115229	0.00487437	0.000727393	0.00149358
Xylose	1.64483	2.07249	Monosaccharides	Organooxygen compounds	Carbohydrates and carbohydrate conjugates	Organic oxygen compounds	GC	Sugars & related	Cambium/phloem	1.06644	1.75697	8.19971	1.62056	1.76225	0.15506	0.192765	0.733168	0.0453542	0.314883
Xylose_1	1.9592	1.91565	Monosaccharides	Organooxygen compounds	Carbohydrates and carbohydrate conjugates	Organic oxygen compounds	GC	Sugars & related	Cambium/phloem	0.756135	1.32431	7.89351	1.23637	1.30662	0.135055	0.192843	0.892166	0.0429184	0.257978
2-Methylbutyrylglycine	-0.24712	1.28644	Amino acids	Carboxylic acids and derivatives	Amino acids, peptides, and analogues	Organic acids and derivatives	LC	Amino acid-related	Xylem	591.567	435.588	644.036	437.881	476.259	37.1107	60.5119	28.6339	46.7359	16.7115
4-Guanidinobutanoic acid	0.056141	0.308071	Amino acids and derivatives	Carboxylic acids and derivatives	Amino acids, peptides, and analogues	Organic acids and derivatives	LC	Amino acid-related	Xylem	706.554	730.044	833.14	675.658	699.522	33.059	14.9954	46.8621	72.2166	53.1826
Alanine	0.141276	0.315067	Amino acids	Carboxylic acids and derivatives	Amino acids, peptides, and analogues	Organic acids and derivatives	GC	Amino acid-related	Xylem	0.190565	0.170732	0.215254	0.245674	0.209023	0.0209311	0.0245725	0.0204973	0.0864485	0.0115935
alpha-Aminobutyric acid (AABA)	-0.281937	1.17934	Amino acids	Carboxylic acids and derivatives	Amino acids, peptides, and analogues	Organic acids and derivatives	GC	Amino acid-related	Xylem	1.0517	0.652723	0.985008	0.93982	0.882495	0.0774068	0.0725276	0.211513	0.0728224	0.127624
Asparagine	0.079738	0.204075	Amino acids	Carboxylic acids and derivatives	Amino acids, peptides, and analogues	Organic acids and derivatives	GC	Amino acid-related	Xylem	0.0238967	0.0215362	0.0281062	0.026135	0.0252413	0.00238665	0.0015972	0.00452812	0.00338366	0.0043987
Aspartic acid	-0.259453	0.261529	Amino acids	Carboxylic acids and derivatives	Amino acids, peptides, and analogues	Organic acids and derivatives	GC	Amino acid-related	Xylem	0.270435	0.181631	0.377032	0.221524	0.123504	0.061863	0.0784843	0.156158	0.0606966	0.0177963
beta-Alanine	-0.0142405	0.0260552	Amino acids	Carboxylic acids and derivatives	Amino acids, peptides, and analogues	Organic acids and derivatives	GC	Amino acid-related	Xylem	0.596162	0.593211	0.553218	0.568701	0.646097	0.0718299	0.123996	0.106636	0.0967445	0.0762288
beta-Cyanoalanine	-0.496837	0.657896	Amino acids	Carboxylic acids and derivatives	Amino acids, peptides, and analogues	Organic acids and derivatives	GC	Amino acid-related	Xylem	0.0829877	0.047303	0.0782299	0.0578157	0.0518914	0.0176749	0.0105926	0.032491	0.0159554	0.0150377
gamma-Aminobutyric acid	0.381718	0.808806	Amino acids	Carboxylic acids and derivatives	Amino acids, peptides, and analogues	Organic acids and derivatives	LC	Amino acid-related	Xylem	12119.5	13026.5	15118.9	18145.7	16870.8	2170.8	1865.14	1706.82	5342.37	2623.17
Glutamic acid	0.733946	0.422921	Amino acids	Carboxylic acids and derivatives	Amino acids, peptides, and analogues	Organic acids and derivatives	GC	Amino acid-related	Xylem	0.207153	0.301595	0.713423	0.30497	0.0581472	0.107622	0.155042	0.42064	0.217801	0.0444592
Glutamine	0.051521	0.0344688	Amino acids	Carboxylic acids and derivatives	Amino acids, peptides, and analogues	Organic acids and derivatives	GC	Amino acid-related	Xylem	0.298565	0.19236	0.567672	0.30089	0.176759	0.0662613	0.0261548	0.419851	0.107455	0.0157093
Glycine	-0.320694	0.538041	Amino acids	Carboxylic acids and derivatives	Amino acids, peptides, and analogues	Organic acids and derivatives	GC	Amino acid-related	Xylem	0.576441	0.424663	0.429442	0.456211	0.535875	0.102287	0.0559106	0.102288	0.0443993	0.122299
Ketoleucine	0.236743	0.493575	Amino acids and derivatives	Keto acids and derivatives	Short-chain keto acids and derivatives	Organic acids and derivatives	LC	Amino acid-related	Xylem	2813.11	3308.03	3486.26	3510.55	2954.22	434.598	572.847	459.196	893.458	691.403
L-Isoleucine	-0.190041	0.268572	Amino acids	Carboxylic acids and derivatives	Amino acids, peptides, and analogues	Organic acids and derivatives	LC	Amino acid-related	Xylem	432285	375647	417652	406559	315871	80548.4	96943.8	39492.3	111854	102089
L-Leucine	-0.0176735	0.0229178	Amino acids	Carboxylic acids and derivatives	Amino acids, peptides, and analogues	Organic acids and derivatives	LC	Amino acid-related	Xylem	444741	412766	485142	474783	384613	76103.5	98726.5	33807.5	125041	124655
L-Lysine	0.131777	0.264143	Amino acids	Carboxylic acids and derivatives	Amino acids, peptides, and analogues	Organic acids and derivatives	LC	Amino acid-related	Xylem	829.423	874.106	1026.28	827.397	907.219	113.865	146.761	116.756	160.391	245.497
L-Methionine	-0.266523	1.84938	Amino acids	Carboxylic acids and derivatives	Amino acids, peptides, and analogues	Organic acids and derivatives	LC	Amino acid-related	Xylem	45980.4	34966.5	43743.4	40627.5	33560.3	2288.94	1482.68	5284.91	5200.82	2213.02
L-Phenylalanine	-0.140248	0.5724	Amino acids	Carboxylic acids and derivatives	Amino acids, peptides, and analogues	Organic acids and derivatives	LC	Amino acid-related	Xylem	111688	91028	109870	96514.3	107956	7601.2	9481.68	13807.2	6145.29	19542.9
L-Proline	-0.0639773	0.111207	Amino acids	Carboxylic acids and derivatives	Amino acids, peptides, and analogues	Organic acids and derivatives	LC	Amino acid-related	Xylem	18804.7	17078.8	20233.1	18842.5	15801.5	2545.6	2726.04	1625.64	4259.86	4643.17
L-Tryptophan	-0.18314	0.556712	Amino acids	Carboxylic acids and derivatives	Amino acids, peptides, and analogues	Organic acids and derivatives	LC	Amino acid-related	Xylem	136124	123663	139254	119978	96687.4	13026.1	15496.1	12929.7	16200.4	20086.9
L-Tyrosine	-0.177186	0.262151	Amino acids	Carboxylic acids and derivatives	Amino acids, peptides, and analogues	Organic acids and derivatives	LC	Amino acid-related	Xylem	82323.6	70664.5	87204.9	74647.3	58719.9	14154.3	19439.7	11626.4	19673.4	22791.9
N-Acetyl-L-phenylalanine	-0.0622673	0.246331	Amino acids and derivatives	Carboxylic acids and derivatives	Amino acids, peptides, and analogues	Organic acids and derivatives	LC	Amino acid-related	Xylem	1496.61	1495.39	1585.9	1512.39	1139.89	100.361	19.6937	70.1197	111.552	31.9969
Pipecolic acid	0.042166	0.0844869	Amino acids	Carboxylic acids and derivatives	Amino acids, peptides, and analogues	Organic acids and derivatives	LC	Amino acid-related	Xylem	23462.2	20306	29659.7	25535.7	21130.9	2499.68	1806.51	4614.77	7101.73	2217.61
Proline	0.023219	0.0192113	Amino acids	Carboxylic acids and derivatives	Amino acids, peptides, and analogues	Organic acids and derivatives	GC	Amino acid-related	Xylem	0.275508	0.206911	0.257443	0.334842	0.320715	0.0712869	0.0737536	0.0676319	0.163919	0.119837
Pyroglutamic acid	-0.431391	0.945597	Amino acids and derivatives	Carboxylic acids and derivatives	Amino acids, peptides, and analogues	Organic acids and derivatives	LC	Amino acid-related	Xylem	6881.93	4634.65	5730.07	5279.64	4768.73	991.807	971.733	1616.48	948.489	652.597
Serine	-0.348112	0.4622	Amino acids	Carboxylic acids and derivatives	Amino acids, peptides, and analogues	Organic acids and derivatives	GC	Amino acid-related	Xylem	0.340989	0.215771	0.231473	0.311146	0.31315	0.073549	0.0185459	0.0881379	0.048831	0.0561228
Threonine	-0.257706	0.259619	Amino acids	Carboxylic acids and derivatives	Amino acids, peptides, and analogues	Organic acids and derivatives	GC	Amino acid-related	Xylem	0.649583	0.484026	0.44452	0.667538	0.577204	0.158751	0.189666	0.132542	0.266444	0.265858
Valine	-0.162812	0.157713	Amino acids	Carboxylic acids and derivatives	Amino acids, peptides, and analogues	Organic acids and derivatives	GC	Amino acid-related	Xylem	0.587375	0.427473	0.503613	0.617063	0.550617	0.138095	0.1894	0.0728617	0.308205	0.257072
2-Methylglutaric acid / Methylglutaric acid	0.294185	0.549662	Carboxylic acids	Fatty acyls	Fatty acids and conjugates	Lipids and Lipid-like molecules	LC	Carboxylic acids	Xylem	2519.66	3256.58	3661.17	4316.71	1123.87	386.083	304.195	540.956	814.471	50.4746
Ascorbic acid	-0.437162	0.421959	Monocarboxylic acids and derivatives	Dyhydrofurans	Furanones	Organoheterocyclic compounds	GC	Carboxylic acids	Xylem	3.69283	2.68112	4.05464	1.29614	2.878	0.898061	1.56893	2.37125	0.253474	1.24545
Citric acid	-0.0127229	0.115746	Carboxylic acids	Carboxylic acids and derivatives	Tricarboxylic acids and derivatives	Organic acids and derivatives	LC	Carboxylic acids	Xylem	1.69718e+06	1.70628e+06	1.70949e+06	1.65895e+06	1.65441e+06	47008.6	24933.3	7807.5	97241.4	23899.7
Dehydroascorbic acid (DHAA)	0.300144	1.49769	Monocarboxylic acids and derivatives	Lactones	Gamma butyrolactones	Organoheterocyclic compounds	GC	Carboxylic acids	Xylem	5.66963	6.38239	6.83504	6.98951	7.71636	0.510379	0.610383	0.306395	0.435656	0.524033
Fumaric acid	-0.036393	0.14642	Carboxylic acids	Carboxylic acids and derivatives	Dicarboxylic acids and derivatives	Organic acids and derivatives	GC	Carboxylic acids	Xylem	41656.8	37683.7	40538.3	43737.4	40516.9	2375.64	2603.56	1283.26	7341.21	1816.45
Glucaric acid	0.00884609	0.0238529	Carboxylic acids	Carboxylic acids and derivatives	Dicarboxylic acids and derivatives	Organic acids and derivatives	LC	Carboxylic acids	Xylem	5.92072	5.3496	5.84037	6.0981	6.54046	0.491263	0.567496	0.452135	0.455961	0.922137
Glutaric acid	0.0654072	0.115303	Carboxylic acids	Carboxylic acids and derivatives	Dicarboxylic acids and derivatives	Organic acids and derivatives	LC	Carboxylic acids	Xylem	10767.1	12579.7	12951.1	14511.6	5023.33	1413.16	669.27	765.612	977.287	547.82
Isocitric acid	0.0535817	0.294452	Carboxylic acids	Carboxylic acids and derivatives	Tricarboxylic acids and derivatives	Organic acids and derivatives	LC	Carboxylic acids	Xylem	25397.5	27001.8	28403.5	25312.8	24715.8	1333.01	722.778	1952.07	1479.51	867.883
L-2-Hydroxyglutaric acid / 3-Hydroxyglutaric acid	0.128979	0.928449	Carboxylic acids	Hydroxy acids and derivatives	Beta hydroxy acids and derivatives	Organic acids and derivatives	LC	Carboxylic acids	Xylem	37622.2	42675.1	44101.7	41881.3	35904.2	1672.07	2952.27	4325.84	2591.99	2400.46
Malic acid	-0.120763	1.00205	Carboxylic acids	Hydroxy acids and derivatives	Beta hydroxy acids and derivatives	Organic acids and derivatives	LC	Carboxylic acids	Xylem	4.7564e+06	4.50349e+06	4.37375e+06	4.42683e+06	4.1938e+06	196092	273841	208871	385964	194207
Oxoglutaric acid	0.0313636	0.223569	Carboxylic acids	Keto acids and derivatives	Gamma-keto acids and derivatives	Organic acids and derivatives	GC	Carboxylic acids	Xylem	23884.8	22856.8	24221	25473.1	25088.1	684.845	1374.93	574.615	2956.04	1370.69
Succinic acid	0.109416	0.55984	Carboxylic acids	Carboxylic acids and derivatives	Dicarboxylic acids and derivatives	Organic acids and derivatives	LC	Carboxylic acids	Xylem	158240	162932	163535	171165	185202	10141.1	12708.7	10608.2	18471.3	2833.78
trans-Aconitic acid	0.0467806	0.217124	Carboxylic acids	Carboxylic acids and derivatives	Tricarboxylic acids and derivatives	Organic acids and derivatives	GC	Carboxylic acids	Xylem	3.8277	3.97932	4.05476	3.93016	3.85117	0.227518	0.0901617	0.0699677	0.457745	0.257937
Salicylic acid	-0.573804	1.57279	Benzoic acids	Benzene and substituted derivatives	Benzoic acids and derivatives	Benzenoids	LC	Hormones	Xylem	1525.57	749.05	1331.87	1115.66	903.194	188.839	75.8213	163.701	135.043	72.1014
Spermidine	-0.109445	0.35617	Primary amine	Organonitrogen compounds	Amines	Organic nitrogen compounds	LC	Hormones	Xylem	3035.73	2551.34	3379.52	2909.61	2415.33	232.11	263.536	537.569	395.595	276.149
5H(8-O-4)5H_1	0.178077	1.79455	Lignols	Phenols		Benzenoids	LC	Lignols & related	Xylem	3667.32	4151.51	3803.03	3923.95	4717.97	137.093	308.499	234.013	260.632	112.829
G(8-O-4)G _1	0.123793	0.581357	Lignols	Phenols		Benzenoids	LC	Lignols & related	Xylem	1780.82	2244.79	2120.49	1678.03	1718.18	97.4699	177.53	116.92	265.895	255.597
G(8-O-4)G' _1	0.208246	1.65272	Lignols	Phenols		Benzenoids	LC	Lignols & related	Xylem	3561.73	4023.59	3621.42	3910.85	4903.36	161.01	325.415	151.175	331.377	284.622
G(8-O-4)G' _2	0.0794087	0.691758	Lignols	Phenols		Benzenoids	LC	Lignols & related	Xylem	9909.36	11362	9076.2	10182.5	11259.7	297.319	578.883	426.711	432.899	750.903
G(8-O-4)G(8-O-4)G _1	0.041387	0.0915577	Lignols	Phenols		Benzenoids	LC	Lignols & related	Xylem	251.306	299.516	216.555	256.188	262.219	20.0738	58.742	29.4096	49.5479	79.6484
G(8-O-4)G(8-O-4)G _1b	-0.030827	0.0944983	Lignols	Phenols		Benzenoids	LC	Lignols & related	Xylem	23236	27179.2	24500.4	19507.9	19791.6	1381.64	2158.27	2144.14	3585.64	4125.55
G(8-O-4)G(8-O-4)G _2	0.257687	0.672887	Lignols	Phenols		Benzenoids	LC	Lignols & related	Xylem	85.4536	114.864	91.5131	79.569	122.714	10.7073	7.71442	16.2367	21.0922	20.7867
G(8-O-4)G(8-O-4)S(8-5)G _1	0.193737	1.07529	Lignols	Phenols		Benzenoids	LC	Lignols & related	Xylem	5214.02	6679.28	5129.68	5538.03	6506.6	311.309	575.375	370.066	761.983	670.165
G(8-O-4)G(8-O-4)S(8-5)G _2	0.194419	1.26434	Lignols	Phenols		Benzenoids	LC	Lignols & related	Xylem	6474.05	8280.26	6553.35	7106.29	7692.19	351.109	743.789	394.92	857.574	673.384
G(8-O-4)S(8-8)G _1	0.26758	1.15738	Lignols	Phenols		Benzenoids	LC	Lignols & related	Xylem	52616	74732	53026	58431.1	67164.6	4224.16	8937.83	2860.26	10039.6	10094.5
G(8-O-4)S(8-8)G _2	0.3021	1.45069	Lignols	Phenols		Benzenoids	LC	Lignols & related	Xylem	15691.3	23185.7	16110.2	17896.2	20193.5	1149.16	2824.02	1134.66	3040.25	2920.54
G(8-O-4)S(8-8)S(8-O-4)G (hedyotisol) _1	0.389042	2.01853	Lignols	Phenols		Benzenoids	LC	Lignols & related	Xylem	13087.4	20300	14864	15734.4	17654.7	976.676	2896.96	1076.24	2573.65	2785.51
G(8-O-4)S(8-8)S(8-O-4)G (hedyotisol) _2	0.354539	1.87137	Lignols	Phenols		Benzenoids	LC	Lignols & related	Xylem	14415.8	21696.1	16659.4	16672.4	18698.8	1120.79	2672.22	1040.62	2366.35	2681.79
G(8-O-4)S(8-O-4)S(8-8)S _1	0.118135	0.398572	Lignols	Phenols		Benzenoids	LC	Lignols & related	Xylem	3703.58	4327.14	4165.34	3638.46	3947.5	309.176	642.493	235.386	564.929	637.973
G(8-O-4)S(8-O-4)S(8-8)S _2	0.169518	1.00789	Lignols	Phenols		Benzenoids	LC	Lignols & related	Xylem	4212.31	4838.07	4879.59	4489.36	4743.03	237.548	627.808	134.054	505.226	624.493
G(8-O-4)S(8-O-4)S(8-O-4)S' _1	0.24776	1.48264	Lignols	Phenols		Benzenoids	LC	Lignols & related	Xylem	9846.7	13337.3	10140.9	11063	12225.2	621.575	1248.19	261.774	1381.41	1384.11
G(8-O-4)S(8-O-4)X(8-O-4)X _1	0.325527	2.23294	Lignols	Phenols		Benzenoids	LC	Lignols & related	Xylem	8290.18	11755.5	9525.95	9867.67	10405.3	521.255	1467.73	368.699	1092.6	993.086
G(8-O-4)SP(8-5)G _1	-0.0376238	0.130821	Lignols	Phenols		Benzenoids	LC	Lignols & related	Xylem	112660	133457	98013.1	103590	103980	6967.59	11247.9	8483.28	10982.4	13209.7
G(8-O-4)SP(8-5)G _2	-0.0505347	0.171986	Lignols	Phenols		Benzenoids	LC	Lignols & related	Xylem	104194	125279	92351	93266.3	91533.7	6828.18	12836.2	7475.49	9270.86	10118.7
G(8-O-4)SP(8-5)G_related _1	-0.076205	0.183778	Lignols	Phenols		Benzenoids	LC	Lignols & related	Xylem	25206.9	32272.3	21737.2	21693.7	19936.8	2367.72	4363.35	2665.97	2814.58	3006.4
G(e8-O-4)S(8-5)G' _1	0.159287	0.884314	Lignols	Phenols		Benzenoids	LC	Lignols & related	Xylem	27838.9	37459.1	25631.1	29288.7	31975.7	1553.41	2379.25	1162.62	2723.96	3002.97
G(e8-O-4)S(8-5)G' _2	0.0892629	0.603582	Lignols	Phenols		Benzenoids	LC	Lignols & related	Xylem	14083.9	17194.5	13555.6	14187.5	14993.8	570.577	1056.72	350.09	1170.7	1298.34
G(t8-O-4)G_1	0.0269487	0.137244	Lignols	Phenols		Benzenoids	LC	Lignols & related	Xylem	2380.78	2193.46	2978.17	2192.17	2338.89	78.5943	154.472	247.229	53.8282	131.648
G(t8-O-4)G_2	0.245045	0.962205	Lignols	Phenols		Benzenoids	LC	Lignols & related	Xylem	753.865	1011.08	822.094	783.775	956.763	67.9755	146.454	35.2799	129.395	133.687
G(t8-O-4)G_3	0.269608	0.984247	Lignols	Phenols		Benzenoids	LC	Lignols & related	Xylem	9369.42	12485.8	9245.35	10735.6	12711.9	884.658	2166.82	422.625	1989.81	1728.43
G(t8-O-4)G(8-5)G _1	0.212713	1.20529	Lignols	Phenols		Benzenoids	LC	Lignols & related	Xylem	655.535	727.52	745.753	775.323	790.11	45.7511	42.452	57.0929	104.451	61.9094
G(t8-O-4)G(8-5)G? derived _1	0.0288251	0.0831375	Lignols	Phenols		Benzenoids	LC	Lignols & related	Xylem	122562	163743	111143	113675	111582	8607.73	14395.5	8172.02	11680.2	15587.6
G(t8-O-4)G(8-5)V' _1	0.0176971	0.0360693	Lignols	Phenols		Benzenoids	LC	Lignols & related	Xylem	17847.1	22642.7	18412.9	15684.7	15529.2	1881.65	2669.66	1268.69	3157.05	2947.32
G(t8-O-4)G(8-5)V' _2	0.0449595	0.111498	Lignols	Phenols		Benzenoids	LC	Lignols & related	Xylem	15141.9	19235.7	16018.3	13448.1	13782.7	1411.88	2149.13	1067.14	2459.41	1871.62
G(t8-O-4)G(8-5)V' _3	0.00889878	0.0279198	Lignols	Phenols		Benzenoids	LC	Lignols & related	Xylem	34048.4	40222.5	32898.9	31922.3	31992.5	2230.88	2992.6	2382.11	4153.81	4291.48
G(t8-O-4)G(8-5)V' _4	-0.00841353	0.0243644	Lignols	Phenols		Benzenoids	LC	Lignols & related	Xylem	34395	40395.6	33505.2	31893.7	30985.5	2461.55	3145.73	2798.74	4685.46	3862.42
G(t8-O-4)G(8-8)G _1	0.116971	0.41293	Lignols	Phenols		Benzenoids	LC	Lignols & related	Xylem	9111.68	11653.9	8015.74	8672.52	11182.7	700.982	1182.23	375.643	887.193	1356.46
G(t8-O-4)G(8-8)G _2	0.0308894	0.0570315	Lignols	Phenols		Benzenoids	LC	Lignols & related	Xylem	3466.61	3353.41	3536.53	3677.39	3599.19	456.656	649.897	610.799	420.41	301.4
G(t8-O-4)S _2	0.172419	0.740001	Lignols	Phenols		Benzenoids	LC	Lignols & related	Xylem	4254.18	5976.18	4253.41	4268.85	4678.5	298.858	506.347	274.317	611.888	613.911
G(t8-O-4)S _3	0.121336	0.39104	Lignols	Phenols		Benzenoids	LC	Lignols & related	Xylem	1669.18	2327.67	1547.08	1589.25	1798.57	134.58	177.281	108.449	278.963	276.648
G(t8-O-4)S(8-5)G glycerol _1	0.346987	2.49106	Lignols	Phenols		Benzenoids	LC	Lignols & related	Xylem	8842.96	10060.7	10028.5	11324.6	13575.7	554.703	549.556	888.859	632.693	1007.84
G(t8-O-4)S(8-5)G glycerol _2	0.241659	1.69341	Lignols	Phenols		Benzenoids	LC	Lignols & related	Xylem	3004.99	3394.58	3165.49	3453.57	4198.16	176.598	335.792	117.865	184.595	222.966
G(t8-O-4)S(8-O-4)S' _1	0.215925	1.19294	Lignols	Phenols		Benzenoids	LC	Lignols & related	Xylem	9940.67	13121.7	10596	10601.3	11863.4	618.051	1290.19	554.261	1559.36	1587.93
H(8-O-4)G(8-O-4)G' _1	-0.0895462	0.252134	Lignols	Phenols		Benzenoids	LC	Lignols & related	Xylem	4630.63	4463.78	4732.38	4059.99	4151.68	452.434	370.896	371.832	520.481	474.901
H(t8-O-4)G(8-5)G _2	0.0341138	0.128904	Lignols	Phenols		Benzenoids	LC	Lignols & related	Xylem	3320.61	4302.94	2928.13	3233.71	3135.48	168.35	368.437	187.179	187.862	393.406
Pinoresinol _1	0.218146	0.947983	Phenolic glycosides	Furanoid lignans		Lignans, neolignans and related compounds	LC	Lignols & related	Xylem	10613.2	13432.4	10516.3	11838.1	13596.1	815.013	2009.1	432.519	1999.27	1497.18
S(t8-O-4)S(8-5)G _1	0.105113	0.329557	Lignols	Phenols		Benzenoids	LC	Lignols & related	Xylem	4577.97	5512.97	4732.08	4276.6	5174.22	393.002	710.157	182.304	602.101	938.833
S(t8-O-4)S(8-5)G _2	0.135228	0.378526	Lignols	Phenols		Benzenoids	LC	Lignols & related	Xylem	10534	12357.6	11431.9	10038.8	12448	1056.98	1789.97	593.58	1682.87	2672.62
S(t8-O-4)S(8-5)G _3	0.133205	0.498355	Lignols	Phenols		Benzenoids	LC	Lignols & related	Xylem	3951.6	4700.07	4377.31	3735.87	4522.05	296.394	638.71	192.674	514.499	826.157
SP(8-8)S _1	0.104545	0.167602	Lignols	Phenols		Benzenoids	LC	Lignols & related	Xylem	42504.5	67461.6	44351.2	37690.4	33292.4	6115.74	11725.9	7692.45	9587.65	8627.52
SP(8-8)S _1b	0.192005	0.403928	Lignols	Phenols		Benzenoids	LC	Lignols & related	Xylem	8959.33	14212	10030.5	8870.93	7825.35	1160.85	2005.2	2016.12	2208.65	1438.56
SP(8-8)S _2	0.26741	1.56957	Lignols	Phenols		Benzenoids	LC	Lignols & related	Xylem	344.268	430.583	424.632	360.654	441.636	18.8009	58.2735	87.6063	38.8847	26.3957
SP(8-O-8)SP (possibly) _1	-0.0309244	0.046193	Lignols	Phenols		Benzenoids	LC	Lignols & related	Xylem	16107.4	22844.9	15919.6	13131.4	11167.4	2216.92	4504.58	2334.86	2544.92	2390.64
SP(8-O-8)SP (possibly) _2	-0.0505086	0.0926803	Lignols	Phenols		Benzenoids	LC	Lignols & related	Xylem	32887	42569.7	34254.6	26707.3	23490.7	3882.76	6771.21	3524.1	5834.24	4086.8
SP(8-O-8)SP (possibly) _3	-0.0762679	0.160915	Lignols	Phenols		Benzenoids	LC	Lignols & related	Xylem	26778	32097.4	28496.6	21888.8	19113.7	2966.04	3464.24	2544.29	4944.09	3330.89
V-x-SP _1	-0.216581	0.812958	Lignols	Phenols		Benzenoids	LC	Lignols & related	Xylem	9504.09	10263.8	8909.17	6705.03	6839	678.853	1692.11	1405.37	806.574	1013.84
V-x-SP _2	-0.186179	0.605428	Lignols	Phenols		Benzenoids	LC	Lignols & related	Xylem	18555.4	21022.5	17537.1	12948.3	13727.7	1488.86	3139.38	2383.51	1835.59	2273.37
(-)-Jasmonic acid ( (1R,2R)-Jasmonic acid)	0.687972	0.730028	Carboxylic acids	Fatty acyls	Lineolic acids and derivatives	Lipids and Lipid-like molecules	LC	Lipids & related	Xylem	617.325	877.009	697.78	947.251	1456.04	230.169	437.483	348.593	334.99	423.43
11-Hydroxyjasmonic acid	0.0146243	0.110086	Carboxylic acids	Fatty acyls	Lineolic acids and derivatives	Lipids and Lipid-like molecules	LC	Lipids & related	Xylem	3019.18	3163.26	2904.75	3066.06	3065.71	98.7222	161.794	68.0557	125.181	91.4452
2-Hydroxyadipic acid / 3-Hydroxyadipic acid / 3-Hydroxymethylgl	0.0943215	0.391608	Carboxylic acids	Fatty acyls	Fatty acids and conjugates	Lipids and Lipid-like molecules	LC	Lipids & related	Xylem	56884.9	58585.1	74732.9	63574.5	46020.3	3479.3	3223.33	5837.2	4929.95	2081.36
Adipic acid	0.15557	0.335403	Carboxylic acids	Fatty acyls	Fatty acids and conjugates	Lipids and Lipid-like molecules	LC	Lipids & related	Xylem	11178.3	13351.9	15194.9	15456.1	5801.44	1418.35	796.176	606.131	763.531	180.337
alpha-Linolenic acid	0.172201	0.517848	Unsaturated fatty acids	Fatty Acyls	Lineolic acids and derivatives	Lipids and lipid-like molecules	GC	Lipids & related	Xylem	1.11362	1.27164	1.07276	1.33365	1.34114	0.118733	0.157317	0.0702012	0.249145	0.144965
beta-Sitosterol	0.0272255	0.0699173	Stigmastanes and derivatives	Steroids and steroid derivatives	Stigmastanes and derivatives	Lipids and lipid-like molecules	GC	Lipids & related	Xylem	1.27706	1.26819	1.28244	1.39282	1.2621	0.119265	0.0671942	0.153201	0.222369	0.120655
Citramalic acid	-0.102476	0.375745	Carboxylic acids	Fatty acyls	Fatty acids and conjugates	Lipids and Lipid-like molecules	GC	Lipids & related	Xylem	3.33207	3.12608	2.6064	3.46335	3.21859	0.229163	0.192448	0.354125	0.589841	0.363034
Dodecanoic acid	-0.142582	0.381193	Straight chain fatty acids	Fatty Acyls	Fatty acids and conjugates	Lipids and lipid-like molecules	GC	Lipids & related	Xylem	2.09309	1.36052	2.629	1.68116	1.91379	0.201263	0.0891328	0.269667	0.124172	0.218921
Elaidic acid	-0.074029	0.166738	Unsaturated fatty acids	Fatty Acyls	Fatty acids and conjugates	Lipids and lipid-like molecules	GC	Lipids & related	Xylem	0.54968	0.441524	0.505846	0.521161	0.62021	0.0615185	0.0671139	0.0260958	0.0931232	0.0618558
Feruloyl glycerol _1	0.125541	1.1207	Phenolic acid conjugates	Glycerolipids	Triradylcglycerols	Lipids and lipid-like molecules	LC	Lipids & related	Xylem	8605.94	9129.3	8552.81	9816.38	10055	358.981	547.267	249.478	478.045	455.295
Feruloyl glycerol _2	0.0920779	0.47391	Phenolic acid conjugates	Glycerolipids	Triradylcglycerols	Lipids and lipid-like molecules	LC	Lipids & related	Xylem	2959.59	3141.14	2601.9	3578.11	3297.41	162.646	181.599	255.402	224.969	200.293
Glycerol 3-phosphate	-0.0210695	0.0835581	Monoalkyl phosphates	Glycerophospholipids	Glycerophosphates	Lipids and lipid-like molecules	GC	Lipids & related	Xylem	3.21322	3.22342	2.89783	3.32841	3.21688	0.182388	0.31119	0.272188	0.247247	0.290226
Hydroxyisocaproic acid	0.0778781	0.11254	Hydroxy fatty acids	Fatty Acyls	Fatty acids and conjugates	Lipids and lipid-like molecules	GC	Lipids & related	Xylem	0.728034	0.813723	0.718965	1.18434	0.356626	0.105753	0.0600638	0.113634	0.240723	0.109428
Linoleic acid	0.107387	0.589579	Unsaturated fatty acids	Fatty Acyls	Fatty acids and conjugates	Lipids and lipid-like molecules	GC	Lipids & related	Xylem	3.4952	3.68313	3.62134	3.78569	3.97101	0.209011	0.300448	0.219876	0.428292	0.0572891
LysoPC(0:0/18:1(9Z))	0.10503	0.384866	Fatty acid esters	Glycerophospholipids	Glycerophosphocholines	Lipids and lipid-like molecules	LC	Lipids & related	Xylem	2443.25	2569.5	2551.66	2519.2	2870.66	183.459	332.961	180.23	389.447	404.119
LysoPC(0:0/18:2(9Z,12Z))	0.101936	0.562158	Fatty acid esters	Glycerophospholipids	Glycerophosphocholines	Lipids and lipid-like molecules	LC	Lipids & related	Xylem	17397.3	18831	18942.2	18345.8	18565.1	988.981	1787.99	1050.55	2156.9	1193.35
LysoPC(0:0/18:3)	0.0709932	0.38551	Fatty acid esters	Glycerophospholipids	Glycerophosphocholines	Lipids and lipid-like molecules	LC	Lipids & related	Xylem	8934.29	9629.46	9242.97	9324.69	9342.6	502.437	836.62	396.658	633.005	486.506
LysoPC(16:0/0:0)	0.289914	1.38624	Fatty acid esters	Glycerophospholipids	Glycerophosphocholines	Lipids and lipid-like molecules	LC	Lipids & related	Xylem	14877.7	18364.4	17718.4	18446.2	18227.2	1295.29	1417.45	1986.98	2491.57	2465.45
LysoPC(18:1(9Z)/0:0)	0.152788	0.688107	Fatty acid esters	Glycerophospholipids	Glycerophosphocholines	Lipids and lipid-like molecules	LC	Lipids & related	Xylem	2146.92	2372.64	2336.88	2353.61	2483.93	146.429	349.744	96.7512	328.637	371.665
LysoPC(18:2(9Z,12Z)/0:0)	0.223463	0.711064	Fatty acid esters	Glycerophospholipids	Glycerophosphocholines	Lipids and lipid-like molecules	LC	Lipids & related	Xylem	24137.5	27121.5	28453.6	30484.2	26666.2	2638.69	1108.29	5157.58	5151.33	3581.47
LysoPC(18:3(9Z,12Z,15Z)/0:0)	0.189912	0.654254	Fatty acid esters	Glycerophospholipids	Glycerophosphocholines	Lipids and lipid-like molecules	LC	Lipids & related	Xylem	9734.86	11032.8	10908.4	11830.6	10646.1	962.607	644.029	2074.27	1608.2	1019.9
LysoPE(0:0/18:2(9Z,12Z))	0.129044	0.845766	Fatty acid esters	Glycerophospholipids	Glycerophosphocholines	Lipids and lipid-like molecules	LC	Lipids & related	Xylem	4825.46	5395.39	5211.8	5083.55	5417.18	252.985	544.337	301.491	342.376	475.878
LysoPE(0:0/18:3(6Z,9Z,12Z))	0.135988	1.09817	Fatty acid esters	Glycerophospholipids	Glycerophosphocholines	Lipids and lipid-like molecules	LC	Lipids & related	Xylem	2468.33	2745.83	2651.76	2640.96	2810.72	106.584	281.095	102.887	276.71	126.893
LysoPE(16:0/0:0)	0.359099	1.38273	Fatty acid esters	Glycerophospholipids	Glycerophosphocholines	Lipids and lipid-like molecules	LC	Lipids & related	Xylem	8044.68	9775.87	10480.4	10113.7	10903.2	923.634	1260.1	976.301	1342.86	1289.85
LysoPE(18:2(9Z,12Z)/0:0)	0.273043	1.11334	Fatty acid esters	Glycerophospholipids	Glycerophosphocholines	Lipids and lipid-like molecules	LC	Lipids & related	Xylem	8505.08	9923.51	10688.5	10556.1	9940.52	842.992	683.062	1309.46	1362.49	1258.65
LysoPE(18:3(9Z,12Z,15Z)/0:0)	0.183859	0.735296	Fatty acid esters	Glycerophospholipids	Glycerophosphocholines	Lipids and lipid-like molecules	LC	Lipids & related	Xylem	3488.71	3947.94	3874.77	4015.11	4013.73	325.769	378.968	323.263	300.026	325.294
Palmitic acid	-0.0384946	0.135053	Straight chain fatty acids	Fatty Acyls	Fatty acids and conjugates	Lipids and lipid-like molecules	GC	Lipids & related	Xylem	3.1153	2.88944	2.92103	3.04543	3.27721	0.229377	0.270581	0.137357	0.278871	0.11334
Pelargonic acid	-0.320971	0.659321	Straight chain fatty acids	Fatty Acyls	Fatty acids and conjugates	Lipids and lipid-like molecules	GC	Lipids & related	Xylem	0.929906	0.667454	0.688692	0.839853	0.781676	0.143569	0.0814553	0.102697	0.0904025	0.0409518
Stearic acid	-0.283298	0.838965	Straight chain fatty acids	Fatty Acyls	Fatty acids and conjugates	Lipids and lipid-like molecules	GC	Lipids & related	Xylem	1.73288	1.28147	1.40145	1.44255	1.57023	0.191784	0.168282	0.0448961	0.215066	0.237066
Succinic acid semialdehyde	0.0861474	1.00315	Carboxylic acids	Fatty acyls	Fatty acids and conjugates	Lipids and Lipid-like molecules	LC	Lipids & related	Xylem	7105.31	7164.31	7646.78	7682.87	7676.11	154.205	447.812	277.964	776.645	447.131
5'-Methylthioadenosine	-0.0943943	0.414804	Nucleosides	5'-deoxyribonucleosides	5'-deoxy-5'-thionucleosides	Nucleosides, nucleotides, and analogues	LC	Nucleoside-related	Xylem	4275.85	3530.97	4291.09	4566.24	3631.88	268.744	244.595	51.5424	557.069	156.552
Adenosine	0.729597	3.03387	Nucleosides	Purine nucleosides	Purines and purine derivatives	Nucleosides, nucleotides, and analogues	LC	Nucleoside-related	Xylem	6459.24	8350.52	11804.1	12087.9	10599.7	710.351	1747.04	2719.94	2037.79	1627.72
FAD	-0.0445422	0.470502	Coenzyme/cofactor	Flavin nucleotides		Nucleosides, nucleotides, and analogues	LC	Nucleoside-related	Xylem	6532.97	6028.49	6529.26	6461.24	6318.39	166.871	247.136	152.727	483.294	217.383
Guanine	-0.114183	0.835162	Nucleobase	Imidazopyrimidines	Purines and purine derivatives	Nucleosides, nucleotides, and analogues	LC	Nucleoside-related	Xylem	2969.49	2518.82	2901.4	2908.21	2645.67	103.342	258.719	207.744	383.808	203.828
Guanosine	0.232176	0.939987	Nucleosides	Purine nucleosides	Purines and purine derivatives	Nucleosides, nucleotides, and analogues	LC	Nucleoside-related	Xylem	7924.16	7893.07	8905.23	9864.58	10568.1	658.67	1039.93	767.588	2112.92	708.799
Inosine	0.462715	0.769441	Nucleosides	Purine nucleosides	Purines and purine derivatives	Nucleosides, nucleotides, and analogues	LC	Nucleoside-related	Xylem	580.152	664.998	628.764	833.763	1070.58	109.371	138.889	113.814	390.07	342.239
NAD	-0.0977347	0.520683	Coenzyme	(5'->5')-dinucleotides		Nucleosides, nucleotides, and analogues	LC	Nucleoside-related	Xylem	14040.7	12230.2	13817.8	12963.6	13472.5	799.056	862.96	724.832	1335.99	800.968
Uracil	0.590693	1.19683	Nucleobase	Diazines	Pyrimidines and pyrimidine derivatives	Nucleosides, nucleotides, and analogues	LC	Nucleoside-related	Xylem	3651.38	4446.06	5011.56	6087.9	6449.95	734.404	1342.5	1453.19	2232.18	796.47
Uridine 5'-monophosphate	0.158413	0.287094	Nucleotides	Pyrimidine nucleotides	Pyrimidine ribonucleotides	Nucleosides, nucleotides, and analogues	LC	Nucleoside-related	Xylem	15905.3	13209.2	18227.5	21634.2	17934	2292.35	3427.49	2458.82	6040.59	3679.41
Uridine/Pseudouridine	0.613935	1.26959	Nucleosides	Pyrimidine nucleosides	Purines and purine derivatives	Nucleosides, nucleotides, and analogues	LC	Nucleoside-related	Xylem	6776.14	8304.94	9474.96	11821.1	11880.5	1370.15	2414.22	2713.98	4154.02	1529.22
10-Formyltetrahydrofolate _2	0.0168096	0.0723109	Amino acids and derivatives	Pteridines and derivatives	Pterins and derivatives	Organoheterocyclic compounds	LC	Others	Xylem	2423.61	1991.69	2616.18	2663.4	2536.79	117.65	109.504	99.956	283.821	52.3296
Ethanolamine	0.0105164	0.00999663	Primary alcohols	Organonitrogen compounds	Amines	Organic nitrogen compounds	GC	Others	Xylem	2.73878	2.37912	2.40883	3.10257	3.14474	0.655461	0.17058	1.02893	0.814388	0.737626
Lumichrome	-0.0663876	0.124484	Flavins	Pteridines and derivatives	Alloxazines and isoalloxazines	Organoheterocyclic compounds	GC	Others	Xylem	4.03484	3.82551	3.18726	3.92033	4.4804	0.524877	0.366	0.873305	0.387888	0.660886
Oxidized glutathione	-0.085007	0.201859	Oligopeptides	Carboxylic acids and derivatives	Amino acids, peptides, and analogues	Organic acids and derivatives	LC	Others	Xylem	21148.4	16838.2	23247.4	22017.6	17649.9	2145.9	2807.26	1899.22	4950.13	1570.93
Pantothenic acid	-0.0082236	0.0373817	Vitamins	Organooxygen compounds	Alcohols and polyols	Organic oxygen compounds	LC	Others	Xylem	64207.2	61656.3	66199.9	63231.6	64281.2	3441.94	1619.62	2816.98	4337.21	1526.91
S-Adenosylhomocysteine	-0.117763	0.266413	Lactones	Lactones	Gamma butyrolactones	Organoheterocyclic compounds	LC	Others	Xylem	5102.27	4149.06	4862.14	4518.12	5280.01	588.473	717.307	551.488	477.05	1164.13
Trigonelline	-0.0292344	0.072647	Carboxylic acids			Alkaloids and derivatives	LC	Others	Xylem	72536.5	87308.7	63631.6	61064.1	72321.4	6382.21	6646.18	11560.5	8862.71	7002.89
Unknown_320	0.147419	0.689998	Others				LC	Others	Xylem	6358.89	6700.31	6778.88	7260.19	7432.69	471.485	388.958	525.213	653.157	834.533
Unknown_440	0.167217	0.803959	Others				LC	Others	Xylem	1469.14	1861.22	1274.84	1594.86	1867.82	99.9154	180.877	46.9225	137.879	60.4298
2-O-Benzoyl-D-glucose _2	0.136342	0.552734	Hexoses	Organooxygen compounds	Carbohydrates and carbohydrate conjugates	Organic oxygen compounds	LC	Phenolic glycosides	Xylem	362.353	387.737	351.333	398.419	455.579	27.7092	50.2722	22.1392	43.1582	44.9763
2-Phenylethyl -D-galactopyranoside _1	0.0848047	0.442512	Phenolic glycosides	Organooxygen compounds	Carbohydrates and carbohydrate conjugates	Organic oxygen compounds	LC	Phenolic glycosides	Xylem	3423	3209.66	3733.42	3649.04	3928.84	201.066	297.759	152.783	269.389	137.328
3-methoxy-4-hydroxybenzoyl 4-OH salicin _1	-0.0511174	0.145859	Phenolic glycosides	Organooxygen compounds	Carbohydrates and carbohydrate conjugates	Organic oxygen compounds	LC	Phenolic glycosides	Xylem	4827.46	4668.74	4161.84	4635.99	5171.05	430.265	346.202	318.153	439.436	613.964
3-methoxy-4-hydroxybenzoyl 4-OH salicin _2	0.0491437	0.179351	Phenolic glycosides	Organooxygen compounds	Carbohydrates and carbohydrate conjugates	Organic oxygen compounds	LC	Phenolic glycosides	Xylem	1019.69	1063.8	949.002	1109.68	1097.62	75.2256	59.0328	59.8089	102.199	86.8254
3-methoxy-4-hydroxybenzoyl salicin _2	0.0605091	0.182215	Phenolic glycosides	Organooxygen compounds	Carbohydrates and carbohydrate conjugates	Organic oxygen compounds	LC	Phenolic glycosides	Xylem	8446.69	8946.71	7801.27	8575.63	9910.37	736.104	925.686	670.942	832.361	1092.67
3'-O-benzoyl-salicortin_1	0.234568	0.250374	Phenolic glycosides	Organooxygen compounds	Carbohydrates and carbohydrate conjugates	Organic oxygen compounds	LC	Phenolic glycosides	Xylem	790.888	744.155	611.685	783.075	1583.18	117.026	97.3082	38.5946	168.756	936.911
4-OH-Salicin (salirepin)_2	0.0230303	0.119608	Phenolic glycosides	Organooxygen compounds	Carbohydrates and carbohydrate conjugates	Organic oxygen compounds	LC	Phenolic glycosides	Xylem	41576.9	37525	40793.6	46267	44397.9	1849.55	1335.4	1723.9	3506.42	2332.56
4-OH-Salicin (salirepin)_4	0.240034	0.455588	Phenolic glycosides	Organooxygen compounds	Carbohydrates and carbohydrate conjugates	Organic oxygen compounds	LC	Phenolic glycosides	Xylem	1953.13	1676.37	2928.7	1867.9	2753.76	262.581	142.012	232.816	950.528	734.364
4'-feruloyl 4-OH Salicin _1	0.19853	1.04954	Phenolic glycosides	Organooxygen compounds	Carbohydrates and carbohydrate conjugates	Organic oxygen compounds	LC	Phenolic glycosides	Xylem	619.759	731.49	624.046	698.318	790.91	45.1246	46.0144	32.1496	21.4145	89.9989
4'-feruloyl 4-OH Salicin _2	0.0481914	0.258276	Phenolic glycosides	Organooxygen compounds	Carbohydrates and carbohydrate conjugates	Organic oxygen compounds	LC	Phenolic glycosides	Xylem	595.058	624.726	624.633	580.806	630.919	25.6358	53.7462	35.276	24.7135	94.1114
4'-feruloyl salicin _1	0.246117	0.607549	Phenolic glycosides	Organooxygen compounds	Carbohydrates and carbohydrate conjugates	Organic oxygen compounds	LC	Phenolic glycosides	Xylem	1285.48	1546.93	1257.39	1342.07	1951.97	173.623	107.846	150.695	128.409	401.236
4'-feruloyl salicin _2	0.186822	0.691097	Phenolic glycosides	Organooxygen compounds	Carbohydrates and carbohydrate conjugates	Organic oxygen compounds	LC	Phenolic glycosides	Xylem	424.95	458.963	448.465	437.744	589.631	20.7231	62.2048	44.7303	30.7386	172.57
4'O-coumaroyl-salicin (Trichocarposide) _1	0.228174	0.53823	Phenolic glycosides	Organooxygen compounds	Carbohydrates and carbohydrate conjugates	Organic oxygen compounds	LC	Phenolic glycosides	Xylem	500.499	593.973	424.849	527.469	798.749	43.5492	121.063	38.4997	52.2313	264.786
4'O-coumaroyl-salicin (Trichocarposide) _3	0.275497	0.763057	Phenolic glycosides	Organooxygen compounds	Carbohydrates and carbohydrate conjugates	Organic oxygen compounds	LC	Phenolic glycosides	Xylem	1692.58	2206.17	1477.58	1868.99	2642.14	209.074	167.994	264.957	240.571	389.819
5-hydroxy-coniferaldehyde- O-L-Arabinopy-(1-6)-D-glucopyr _3	0.11324	0.507859	Phenolic glycosides	Organooxygen compounds	Carbohydrates and carbohydrate conjugates	Organic oxygen compounds	LC	Phenolic glycosides	Xylem	2116.26	2412.98	2329.14	2111.26	2302.85	151.478	241.192	188.527	149.504	188.64
5-hydroxy-coniferaldehyde- O-L-Arabinopy-(1-6)-D-glucopyr _4	0.0676845	0.313739	Phenolic glycosides	Organooxygen compounds	Carbohydrates and carbohydrate conjugates	Organic oxygen compounds	LC	Phenolic glycosides	Xylem	1898.72	2126.83	1876.76	1864.56	2091.55	115.637	212.257	95.2559	97.5023	167.664
6-OH-salicortin_2	0.098561	0.579312	Phenolic glycosides	Organooxygen compounds	Carbohydrates and carbohydrate conjugates	Organic oxygen compounds	LC	Phenolic glycosides	Xylem	1216.66	1435.46	1285.77	1256.48	1233.03	65.8834	139.363	62.555	75.1232	57.0192
6-OH-tremulacin (cochinchiside B)	0.11352	0.135145	Phenolic glycosides	Organooxygen compounds	Carbohydrates and carbohydrate conjugates	Organic oxygen compounds	LC	Phenolic glycosides	Xylem	3059.76	2823.66	2634.51	2778.53	5004.28	400.611	401.653	311.442	627.169	2803.72
Acetyl-salicin_3	0.0939639	1.10829	Phenolic glycosides	Organooxygen compounds	Carbohydrates and carbohydrate conjugates	Organic oxygen compounds	LC	Phenolic glycosides	Xylem	3288.42	3469.74	3535.69	3596.44	3437.01	108.271	111.375	184.04	86.1791	99.8083
Acetyl-salicin_5	0.477277	0.449351	Phenolic glycosides	Organooxygen compounds	Carbohydrates and carbohydrate conjugates	Organic oxygen compounds	LC	Phenolic glycosides	Xylem	1022.56	879.752	1144.29	1207.64	2462.42	132.428	78.9429	197.056	504.267	1839.32
Acetyl-salicortin (2' or 6')_1	0.199107	0.589549	Phenolic glycosides	Organooxygen compounds	Carbohydrates and carbohydrate conjugates	Organic oxygen compounds	LC	Phenolic glycosides	Xylem	794.494	835.404	839.111	795.196	1178.57	67.4578	78.2759	20.4834	92.9914	328.991
Acetyl-salicortin (2' or 6')_2	0.228992	0.321211	Phenolic glycosides	Organooxygen compounds	Carbohydrates and carbohydrate conjugates	Organic oxygen compounds	LC	Phenolic glycosides	Xylem	1673.45	1674.84	1665.75	1851.25	2653.41	363.885	373.066	120.508	407.187	630.727
Acetyl-tremulacin_2	0.0220335	0.0822783	Phenolic glycosides	Organooxygen compounds	Carbohydrates and carbohydrate conjugates	Organic oxygen compounds	LC	Phenolic glycosides	Xylem	5739.21	6657.46	5981.76	5426.74	5244.17	310.909	451.413	278.065	728.082	803.978
Apigenin-glucoside-coumaroyl_8	0.12109	0.328109	Phenolic glycosides	Organooxygen compounds	Carbohydrates and carbohydrate conjugates	Organic oxygen compounds	LC	Phenolic glycosides	Xylem	148.7	161.8	159.911	182.363	142.807	15.6812	31.8435	10.776	13.3266	27.5811
Arbutin_1	0.143989	0.569389	Phenolic glycosides	Organooxygen compounds	Carbohydrates and carbohydrate conjugates	Organic oxygen compounds	LC	Phenolic glycosides	Xylem	661.707	652.74	812.616	773.241	686.034	50.7615	40.9639	121.818	106.35	53.5424
Arbutin_derivate (4-Hydroxycyclohexyl D-glucopyranoside)_1	0.0653425	0.354396	Phenolic glycosides	Organooxygen compounds	Carbohydrates and carbohydrate conjugates	Organic oxygen compounds	LC	Phenolic glycosides	Xylem	27335.8	27516.4	27624.3	30115.5	29153.3	1500.54	1019.92	883.78	2786.47	1766.71
Arbutin_derivate (4-Hydroxycyclohexyl D-glucopyranoside)_2	0.126816	0.780632	Phenolic glycosides	Organooxygen compounds	Carbohydrates and carbohydrate conjugates	Organic oxygen compounds	LC	Phenolic glycosides	Xylem	2413.33	2573.83	2637.97	2667	2661.47	138.663	200.616	269.062	181.844	68.6056
Arbutin-derivate _1	0.0556202	0.344536	Phenolic glycosides	Organooxygen compounds	Carbohydrates and carbohydrate conjugates	Organic oxygen compounds	LC	Phenolic glycosides	Xylem	103864	102118	107357	114167	108143	5151.17	3103.74	3594.11	6242.17	3181.04
Aromadendrin-7O-glucoside_1	0.389884	2.79435	Phenolic glycosides	Organooxygen compounds	Carbohydrates and carbohydrate conjugates	Organic oxygen compounds	LC	Phenolic glycosides	Xylem	426.888	532.677	586.391	567.536	550.782	28.7717	66.3207	78.3452	40.5383	28.256
Benzoyl-tremulacin	-0.160834	0.433126	Phenolic glycosides	Organooxygen compounds	Carbohydrates and carbohydrate conjugates	Organic oxygen compounds	LC	Phenolic glycosides	Xylem	397.801	393.219	392.74	317.273	320.114	42.6779	33.3976	38.7182	62.2631	43.81
benzyl alcohol 6-O-D-xylopyranosyl--D-glucopyranoside	-0.0869272	0.818481	Phenolic glycosides	Flavonoids	Flavonoid glycosides	Phenylpropanoids and polyketides	LC	Phenolic glycosides	Xylem	1284.3	1226.08	1171.95	1195.38	1243.39	44.7947	66.845	69.1157	62.0359	57.4164
Caffeic acid 3-glucoside _2	0.307926	1.3424	Phenolic glycosides	Organooxygen compounds	Carbohydrates and carbohydrate conjugates	Organic oxygen compounds	LC	Phenolic glycosides	Xylem	1452.81	1811.5	1457.56	1779.78	2145.04	127.105	332.082	104.434	185.872	223.551
Caffeoyl salicortin_2	0.167064	0.448812	Phenolic glycosides	Organooxygen compounds	Carbohydrates and carbohydrate conjugates	Organic oxygen compounds	LC	Phenolic glycosides	Xylem	430.993	564.462	307.916	458.635	604.615	43.7146	83.4922	21.1351	25.2464	84.0827
Caffeoyl tremuloidin _1	-0.0892417	0.247676	Phenolic glycosides	Organooxygen compounds	Carbohydrates and carbohydrate conjugates	Organic oxygen compounds	LC	Phenolic glycosides	Xylem	251.539	244.008	186.821	227.37	287.605	21.9608	34.4408	15.9424	29.2396	41.1111
Caffeoyl-4-OH Salicin _1	0.204077	0.838495	Phenolic glycosides	Organooxygen compounds	Carbohydrates and carbohydrate conjugates	Organic oxygen compounds	LC	Phenolic glycosides	Xylem	1958.07	2441.6	1824.94	2269.11	2486.73	175.116	291.657	152.424	156.502	65.2152
Catechol glucoside	0.0357669	0.054066	Phenolic glycosides	Organooxygen compounds	Carbohydrates and carbohydrate conjugates	Organic oxygen compounds	LC	Phenolic glycosides	Xylem	14621.8	14302.1	12701.8	17071.2	15880.4	2237.75	2661.4	2024.09	4765.64	1836.78
Cinnamoyl-salicin_1	0.248271	0.694117	Phenolic glycosides	Organooxygen compounds	Carbohydrates and carbohydrate conjugates	Organic oxygen compounds	LC	Phenolic glycosides	Xylem	995.608	1186.04	1001.24	1065.72	1477.26	122.925	79.5323	127.235	85.8057	279.489
Cinnamoyl-salicortin_2	0.349635	0.847402	Phenolic glycosides	Organooxygen compounds	Carbohydrates and carbohydrate conjugates	Organic oxygen compounds	LC	Phenolic glycosides	Xylem	156.467	146.656	199.748	173.527	277.574	19.0769	19.1608	8.76649	11.7739	88.3355
Cinnamyl-1-glucopyranoside-6-arabinofuranoside_1	0.040019	0.165429	Phenolic glycosides	Organooxygen compounds	Carbohydrates and carbohydrate conjugates	Organic oxygen compounds	LC	Phenolic glycosides	Xylem	1348.16	1321.53	1461.75	1343.55	1417.48	90.0269	50.5765	82.0709	106.895	18.6484
Coumaroyl tremuloidin _1	0.0729268	0.175859	Phenolic glycosides	Flavonoids	Flavonoid glycosides	Phenylpropanoids and polyketides	LC	Phenolic glycosides	Xylem	120.234	137.839	102.699	131.019	134.316	11.8286	26.5087	15.9957	22.9627	17.2597
Coumaroyl-glucoside_1	0.258924	0.539857	Phenolic glycosides	Flavonoids	Flavonoid glycosides	Phenylpropanoids and polyketides	LC	Phenolic glycosides	Xylem	2653.93	3747.96	1782.14	2704.88	4467.66	374.472	372.213	251.326	291.241	812.026
Coumaroyl-glucoside_2	0.199762	0.707344	Phenolic glycosides	Flavonoids	Flavonoid glycosides	Phenylpropanoids and polyketides	LC	Phenolic glycosides	Xylem	349.399	434.357	308.335	355.414	507.043	28.6758	25.5911	52.5024	28.6518	80.3625
Coumaroyl-Populoside (salicin + caffeoyl) _1	0.0268152	0.0687522	Phenolic glycosides	Flavonoids	Flavonoid glycosides	Phenylpropanoids and polyketides	LC	Phenolic glycosides	Xylem	7755.75	9646.24	8092.5	6895.22	6971.07	670.724	1157.3	536.944	1006.03	807.537
Ferulic acid 4-glucoside_2	0.230151	0.596606	Phenolic glycosides	Organooxygen compounds	Carbohydrates and carbohydrate conjugates	Organic oxygen compounds	LC	Phenolic glycosides	Xylem	1095.38	1289.82	988.151	1115.67	1745.72	111.13	118.811	58.5795	52.1328	488.647
Ferulic acid 4-glucoside_3	0.116442	0.339107	Phenolic glycosides	Organooxygen compounds	Carbohydrates and carbohydrate conjugates	Organic oxygen compounds	LC	Phenolic glycosides	Xylem	293.821	280.467	261.624	313.242	418.743	25.6011	11.4261	16.9784	14.7515	76.0681
Ferulic acid 4-glucoside_4	0.083491	0.288244	Phenolic glycosides	Organooxygen compounds	Carbohydrates and carbohydrate conjugates	Organic oxygen compounds	LC	Phenolic glycosides	Xylem	182.632	193.21	166.139	172.369	242.336	6.87668	13.2843	34.1845	25.8942	49.6787
Feruloyl-salicortin _1	0.154712	0.396168	Phenolic glycosides	Organooxygen compounds	Carbohydrates and carbohydrate conjugates	Organic oxygen compounds	LC	Phenolic glycosides	Xylem	447.075	470.37	422.908	459.51	637.945	42.0362	52.0951	80.2202	64.9241	162.206
Galloyl glucose_1	0.0339188	0.205094	Polyphenols	Tannins		Phenylpropanoids and polyketides	LC	Phenolic glycosides	Xylem	3758.73	3878.29	3832.95	3827.1	3854.25	179.096	93.2628	129.563	123.069	178.838
Galloyl glucose_2	0.0106456	0.0815445	Polyphenols	Tannins		Phenylpropanoids and polyketides	LC	Phenolic glycosides	Xylem	170356	167734	179075	179650	160012	4960.44	5903.59	9263.55	5126.42	5876.24
Glucosyringic acid (Syringate-4-b-D-glucopyranoside)_1	-0.14139	1.51777	Phenolic glycosides	Tannins	Hydrolyzable tannins	Phenylpropanoids and polyketides	LC	Phenolic glycosides	Xylem	1960.11	1856.82	1667.08	1876.93	1707.65	66.891	94.7726	71.7533	89.0368	108.584
Glucosyringic acid (Syringate-4-b-D-glucopyranoside)_2	-0.121401	0.774418	Phenolic glycosides	Tannins	Hydrolyzable tannins	Phenylpropanoids and polyketides	LC	Phenolic glycosides	Xylem	32346.4	30482.5	24458.5	30390.7	33611.6	1385.34	3156.09	2089.01	2892.47	1225.78
Grandidentatin III (feruloyl-arbutin) _1	-0.0158846	0.0512959	Phenolic glycosides	Organooxygen compounds	Carbohydrates and carbohydrate conjugates	Organic oxygen compounds	LC	Phenolic glycosides	Xylem	215.907	195.219	200.763	193.278	264.91	11.5616	12.3554	31.2671	34.8536	19.2938
Grandidentatin III (feruloyl-arbutin) _2	0.0415506	0.104169	Phenolic glycosides	Organooxygen compounds	Carbohydrates and carbohydrate conjugates	Organic oxygen compounds	LC	Phenolic glycosides	Xylem	563.397	554.076	481.983	582.644	700.733	51.3739	36.9049	24.0979	39.5587	138
Grandidentatin_1	-0.0518999	0.293779	Phenolic glycosides	Organooxygen compounds	Carbohydrates and carbohydrate conjugates	Organic oxygen compounds	LC	Phenolic glycosides	Xylem	11038.2	9197.85	13251.8	9584.39	10558.5	368.25	541.259	798.75	303.221	577.262
Grandidentatin_3	0.611208	0.436798	Phenolic glycosides	Organooxygen compounds	Carbohydrates and carbohydrate conjugates	Organic oxygen compounds	LC	Phenolic glycosides	Xylem	496.93	481.881	444.174	494.048	1616.22	52.0122	65.0056	25.5865	56.0559	1267.73
Grandidentatin_II _1	-0.0615185	0.233754	Phenolic glycosides	Organooxygen compounds	Carbohydrates and carbohydrate conjugates	Organic oxygen compounds	LC	Phenolic glycosides	Xylem	358.666	372.478	302.026	378.544	321.725	25.6287	16.1982	12.6571	21.3388	23.9302
Grandidentatin_II _2	0.0277675	0.0412511	Phenolic glycosides	Organooxygen compounds	Carbohydrates and carbohydrate conjugates	Organic oxygen compounds	LC	Phenolic glycosides	Xylem	697.003	673.489	553.936	560.952	1053.81	47.8618	32.9173	10.4337	39.7374	487.75
Grandidentoside_1	0.0341876	0.123281	Phenolic glycosides	Organooxygen compounds	Carbohydrates and carbohydrate conjugates	Organic oxygen compounds	LC	Phenolic glycosides	Xylem	286.366	311.272	273.889	276.139	311.632	20.237	29.8014	7.78315	29.3093	9.94007
Grandidentoside_2	-0.0405413	0.107848	Phenolic glycosides	Organooxygen compounds	Carbohydrates and carbohydrate conjugates	Organic oxygen compounds	LC	Phenolic glycosides	Xylem	958.122	890.107	794.484	953.602	1088.1	75.7617	92.1642	35.4015	170.207	201.789
HCH-Ac-salicortin (lasiandrin)	0.243468	0.79765	Phenolic glycosides	Organooxygen compounds	Carbohydrates and carbohydrate conjugates	Organic oxygen compounds	LC	Phenolic glycosides	Xylem	1594.08	1759.7	1685.54	1882.12	2221.17	170.425	272.117	179.42	217.049	367.591
HCH-acetylsalicyloylsalicin / Caffeoyl salicortin _1	0.0983722	0.388116	Phenolic glycosides	Organooxygen compounds	Carbohydrates and carbohydrate conjugates	Organic oxygen compounds	LC	Phenolic glycosides	Xylem	490.82	611.801	439.149	479.969	570.898	26.6382	90.9603	43.5737	69.2806	71.8955
HCH-salicortin (disalicortin?)_1	0.0275696	0.0736704	Phenolic glycosides	Organooxygen compounds	Carbohydrates and carbohydrate conjugates	Organic oxygen compounds	LC	Phenolic glycosides	Xylem	25672.2	28679.5	21586.9	24998.5	29405.3	2226.54	3584.81	2539.73	633.589	3066.41
HCH-salicortin_2	0.110519	0.359112	Phenolic glycosides	Organooxygen compounds	Carbohydrates and carbohydrate conjugates	Organic oxygen compounds	LC	Phenolic glycosides	Xylem	586.367	648.354	514.236	666.187	703.429	45.5781	81.88	48.1028	108.395	117.935
HCH-salicyloyl-salicin_1	-0.0367046	0.0863269	Phenolic glycosides	Organooxygen compounds	Carbohydrates and carbohydrate conjugates	Organic oxygen compounds	LC	Phenolic glycosides	Xylem	546.598	515.492	502.943	463.241	649.79	47.7756	33.8963	8.31383	38.9545	170.652
HCH-salicyloyl-salicin_3	0.0565074	0.0954897	Phenolic glycosides	Organooxygen compounds	Carbohydrates and carbohydrate conjugates	Organic oxygen compounds	LC	Phenolic glycosides	Xylem	727.636	734.767	626.709	687.396	977.932	59.3776	94.5804	116.26	132.638	444.694
HCH-tremulacin_1	-0.045167	0.117224	Phenolic glycosides	Organooxygen compounds	Carbohydrates and carbohydrate conjugates	Organic oxygen compounds	LC	Phenolic glycosides	Xylem	5351.8	5372.68	4386.8	4737.15	6250.76	342.979	555.354	254.2	498.329	1885.3
Hydroxybenzoic acid glucoside_1	0.109222	1.18356	Phenolic glycosides	Organooxygen compounds	Carbohydrates and carbohydrate conjugates	Organic oxygen compounds	LC	Phenolic glycosides	Xylem	7111.83	7378.13	7849.46	7542.87	7914.16	255.224	212.469	438.819	369.253	212.801
Hydroxybenzoic acid glucoside_3	0.390178	1.86621	Phenolic glycosides	Organooxygen compounds	Carbohydrates and carbohydrate conjugates	Organic oxygen compounds	LC	Phenolic glycosides	Xylem	1247.24	1624.16	1399.56	1571.71	1942.86	121.209	127.426	176.664	124.961	149.593
Hydroxybenzoic acid glucoside_5	0.12168	0.899419	Phenolic glycosides	Organooxygen compounds	Carbohydrates and carbohydrate conjugates	Organic oxygen compounds	LC	Phenolic glycosides	Xylem	55846.9	59116.2	61034.2	62038.7	60856.9	2730.34	4004.55	5816.53	3325.89	1642.44
Indole dithiocarbamate glucoside	0.110239	0.561116	Phenolic glycosides	Organooxygen compounds	Carbohydrates and carbohydrate conjugates	Organic oxygen compounds	LC	Phenolic glycosides	Xylem	1126.02	1133.51	1290.79	1209.24	1228.2	67.6707	77.8821	93.6255	166.07	103.918
Kaempferol 3-arabinofuranoside_1	-0.170871	0.653526	Phenolic glycosides	Flavonoids	Flavonoid glycosides	Phenylpropanoids and polyketides	LC	Phenolic glycosides	Xylem	12133.8	9148.78	10744.5	13169	10051.7	992.999	832.181	837.348	871.409	302.745
Kaempferol 3-arabinofuranoside_2	-0.207828	1.11447	Phenolic glycosides	Flavonoids	Flavonoid glycosides	Phenylpropanoids and polyketides	LC	Phenolic glycosides	Xylem	3253.16	2448.15	2761.56	3443.06	2614.09	205.486	193.552	235.53	174.182	72.3963
Kaempferol 3-arabinofuranoside_3	-0.207372	0.963241	Phenolic glycosides	Flavonoids	Flavonoid glycosides	Phenylpropanoids and polyketides	LC	Phenolic glycosides	Xylem	6088.73	4568.54	5277.06	6419.71	4828.82	439.154	316.085	426.96	386.05	170.533
Kaempferol 3-arabinofuranoside_4	-0.210636	1.05768	Phenolic glycosides	Flavonoids	Flavonoid glycosides	Phenylpropanoids and polyketides	LC	Phenolic glycosides	Xylem	1589.55	1172.52	1336.37	1724.68	1260.93	103.677	47.9237	101.886	107.378	114.013
Kaempferol-glucoside-arabinoside	0.416832	0.648628	Phenolic glycosides	Flavonoids	Flavonoid glycosides	Phenylpropanoids and polyketides	LC	Phenolic glycosides	Xylem	408.381	415.923	559.074	490.637	715.107	83.2655	60.8609	78.803	237.767	257.999
Methylgallocatechin glucoside _1	0.0482747	0.144531	Phenolic glycosides	Flavonoids	Flavonoid glycosides	Phenylpropanoids and polyketides	LC	Phenolic glycosides	Xylem	3029.27	3206.33	2733.86	3074.97	3514.22	257.931	331.486	217.82	285.92	349.695
OH benzoic acid acyl glucoside _5	0.0667094	0.407819	Phenolic glycosides	Organooxygen compounds	Carbohydrates and carbohydrate conjugates	Organic oxygen compounds	LC	Phenolic glycosides	Xylem	37942.4	40393	38467.3	41616.6	38475.1	1969.41	2603.65	2372.69	484.84	421.094
OH-tremuloidin (deltoidin/niagracin) _2	0.0754098	0.330695	Phenolic glycosides	Organooxygen compounds	Carbohydrates and carbohydrate conjugates	Organic oxygen compounds	LC	Phenolic glycosides	Xylem	2001.9	2169.48	1878.44	2131.91	2257.47	126.935	186.392	138.477	204.493	206.125
omega-Salicoyisalicin (W-salicoylsalicin) _1	-0.0485026	0.137735	Phenolic glycosides	Organooxygen compounds	Carbohydrates and carbohydrate conjugates	Organic oxygen compounds	LC	Phenolic glycosides	Xylem	5892.25	5740.51	5091.58	5604.51	6353.19	522.216	394.943	418.528	553.332	767.336
omega-Salicoyisalicin (W-salicoylsalicin) _3	-0.0382534	0.0678659	Phenolic glycosides	Organooxygen compounds	Carbohydrates and carbohydrate conjugates	Organic oxygen compounds	LC	Phenolic glycosides	Xylem	173.565	179.219	117.988	182.117	196.768	17.4799	49.152	29.7191	36.7202	52.3173
Peonidin-3-glucoside	-0.124948	0.461384	Phenolic glycosides	Flavonoids	Flavonoid glycosides	Phenylpropanoids and polyketides	LC	Phenolic glycosides	Xylem	841.672	692.794	980.44	747.054	667.089	62.4349	62.8969	67.0819	79.5055	59.8817
Phloretin-2'-O-glucoside (Phlorizin) _1	0.0684188	0.205257	Phenolic glycosides	Flavonoids	Flavonoid glycosides	Phenylpropanoids and polyketides	LC	Phenolic glycosides	Xylem	5397.02	5717.49	5048.95	5482.75	6387.36	480.231	584.522	457.884	561.635	738.142
Phloretin-2'-O-glucoside (Phlorizin) _3	0.981288	0.295593	Phenolic glycosides	Flavonoids	Flavonoid glycosides	Phenylpropanoids and polyketides	LC	Phenolic glycosides	Xylem	8126.63	3094.46	4477.69	6418.17	50184.9	2542.49	257.707	845.552	1806.63	52638
Populoside ( 4'O-caffeoyl salicin ) _2	0.240831	0.616204	Phenolic glycosides	Organooxygen compounds	Carbohydrates and carbohydrate conjugates	Organic oxygen compounds	LC	Phenolic glycosides	Xylem	2684.32	3388.43	2162.26	2956.93	4180.31	343.224	363.008	282.39	248.981	547.657
Protocatechuic acid 3-glucoside_1	-0.178412	1.68564	Phenolic glycosides	Organooxygen compounds	Carbohydrates and carbohydrate conjugates	Organic oxygen compounds	LC	Phenolic glycosides	Xylem	78857.3	66259.9	68739.7	73307.6	70430	3224.9	2964.49	3407.95	2257.54	5023.01
Protocatechuic acid 3-glucoside_3	0.113491	1.18587	Phenolic glycosides	Organooxygen compounds	Carbohydrates and carbohydrate conjugates	Organic oxygen compounds	LC	Phenolic glycosides	Xylem	120292	134080	127814	134464	124191	4202.43	8893.64	7229.44	6848.23	5527.9
Salicin _2	0.307537	1.91709	Phenolic glycosides	Organooxygen compounds	Carbohydrates and carbohydrate conjugates	Organic oxygen compounds	LC	Phenolic glycosides	Xylem	115676	135807	145973	144519	146339	8313.38	10273.3	11196.9	10543	21327.2
Salicin _4	0.353131	3.11253	Phenolic glycosides	Organooxygen compounds	Carbohydrates and carbohydrate conjugates	Organic oxygen compounds	LC	Phenolic glycosides	Xylem	8951.1	10010.4	12666.9	11808.7	11247.9	488.363	526.232	1382.45	678.134	229.448
Salicortin (HCH-salicin)_1	0.12243	0.459253	Phenolic glycosides	Organooxygen compounds	Carbohydrates and carbohydrate conjugates	Organic oxygen compounds	LC	Phenolic glycosides	Xylem	98338.8	116597	103014	99498.4	109084	8145.29	14522.6	10202	9632.56	9398.66
Salicortin (HCH-salicin)_2	0.109516	0.391559	Phenolic glycosides	Organooxygen compounds	Carbohydrates and carbohydrate conjugates	Organic oxygen compounds	LC	Phenolic glycosides	Xylem	457.918	458.239	441.814	545.227	530.851	40.6552	45.1531	18.7869	13.9939	37.8162
Salicoyl Salicin dimer _1	-0.0219302	0.0724225	Phenolic glycosides	Organooxygen compounds	Carbohydrates and carbohydrate conjugates	Organic oxygen compounds	LC	Phenolic glycosides	Xylem	255.054	262.3	214.772	238.793	288.96	14.0419	32.0102	17.0254	30.8467	45.2087
Salicylic acid 2-beta-D-glucoside_4	0.0867405	0.704952	Phenolic glycosides	Organooxygen compounds	Carbohydrates and carbohydrate conjugates	Organic oxygen compounds	LC	Phenolic glycosides	Xylem	6037.03	6667.48	6401.06	6438.66	6137.34	255.781	203.301	345.51	355.965	337.183
Salicyloylsalicin glucoside	0.174288	1.47051	Phenolic glycosides	Organooxygen compounds	Carbohydrates and carbohydrate conjugates	Organic oxygen compounds	LC	Phenolic glycosides	Xylem	23045.7	27148.6	25807.8	25929.3	25134	1128.13	1684.26	2173.24	1235.65	1223.77
Sinapoyl-salicin _1	0.0714574	0.114447	Phenolic glycosides	Organooxygen compounds	Carbohydrates and carbohydrate conjugates	Organic oxygen compounds	LC	Phenolic glycosides	Xylem	1754.04	1627.41	1370.6	1562.73	2811.67	149.046	188.088	70.6673	148.898	1106.03
Taxifolin 3-arabinoside_2	0.221179	1.05705	Phenolic glycosides	Diarylheptanoids	Cyclic diarylheptanoids	Phenylpropanoids and polyketides	LC	Phenolic glycosides	Xylem	756.074	828.665	820.641	834.898	1041.18	57.2511	113.772	69.1741	31.0274	126.831
Taxifolin 7-glucoside_2	0.298655	1.73474	Phenolic glycosides	Diarylheptanoids	Cyclic diarylheptanoids	Phenylpropanoids and polyketides	LC	Phenolic glycosides	Xylem	617.861	818.367	741.229	741.866	738.405	48.3365	76.2996	77.7332	18.3633	53.8008
Tremulacin_1	0.384276	0.307044	Phenolic glycosides	Organooxygen compounds	Carbohydrates and carbohydrate conjugates	Organic oxygen compounds	LC	Phenolic glycosides	Xylem	22811.2	21767.3	19157.3	20819.2	57349.6	3535.12	3790.3	2474.01	5620.91	42978.2
Tremuloidin_1	0.965163	0.29444	Phenolic glycosides	Organooxygen compounds	Carbohydrates and carbohydrate conjugates	Organic oxygen compounds	LC	Phenolic glycosides	Xylem	8407.09	3249.84	4703.45	6648.91	51049.9	2589.78	261.904	867.691	1839.43	53387
Vanillic acid 4-D-glucoside _2	-0.0359497	0.152141	Phenolic glycosides	Tannins	Hydrolyzable tannins	Phenylpropanoids and polyketides	LC	Phenolic glycosides	Xylem	6101.99	6113.13	5801.65	6214.25	5678.21	373.004	409.925	521.19	411.837	93.6931
Vanillic acid 4-D-glucoside _5	0.0160666	0.106534	Phenolic glycosides	Tannins	Hydrolyzable tannins	Phenylpropanoids and polyketides	LC	Phenolic glycosides	Xylem	56255.8	58069.3	49138.5	56670.1	63665.1	1758.46	2462.84	2284.71	1546.66	1086.86
(+)-Taxifolin_1	0.538512	0.526367	Flavonoids	Flavonoids	Flavans	Phenylpropanoids and polyketides	LC	Phenylpropanoids & related	Xylem	87.4309	106.954	82.7536	87.1259	231.131	13.966	21.1328	5.37317	17.764	156.348
(Epi)gallocatechin_1	0.250072	1.02549	Flavonoids	Flavonoids	Flavans	Phenylpropanoids and polyketides	LC	Phenylpropanoids & related	Xylem	1788.99	2340.47	1639.6	2139.21	2391.07	162.13	227.217	215.155	161.868	250.511
1-O-Caffeoylquinic acid_isoform_2	0.393977	1.74557	Phenolic acids	Organooxygen compounds	Alcohols and polyols	Organic oxygen compounds	LC	Phenylpropanoids & related	Xylem	1318.85	1345.05	2500.01	1495.16	1591.69	106.928	116.774	179.208	74.4694	129.494
3-(3-Hydroxyphenyl)-3-hydroxypropanoic acid / 4-Hydroxyphenylla	-0.384923	4.91571	Phenylpropanoic acids	Hydroxy acids and derivatives		Organic acids and derivatives	LC	Phenylpropanoids & related	Xylem	2145.69	1842.81	1839.55	1514.03	1376.45	59.1812	117.782	124.633	138.034	85.0726
3-(3-Hydroxyphenyl)propanoic acid / D-Phenyllactic acid	-0.11608	0.64818	Phenylpropanoic acids	Phenylpropanoic acids		Phenylpropanoids and polyketides	LC	Phenylpropanoids & related	Xylem	2588.97	2411.22	2646.09	2323.33	2174.64	146.442	147.173	184.8	174.286	95.7487
3-O-Caffeoylshikimic acid_1	-0.272482	0.647904	Phenolic acids	Cinnamic acids and derivatives	Hydroxycinnamic acids and derivatives	Phenylpropanoids and polyketides	LC	Phenylpropanoids & related	Xylem	15911.6	10465.9	10967.4	17571.1	13688.2	1912.41	2865.68	1806.79	3446.53	875.099
4-coumaroylshikimate _1	-0.154378	0.422303	Phenolic acid conjugates	Cinnamic acids and derivatives	Hydroxycinnamic acids and derivatives	Phenylpropanoids and polyketides	LC	Phenylpropanoids & related	Xylem	4192.86	3014.24	3748.9	4604.42	3701.91	423.801	663.621	407.824	484.866	429.786
4-Hydroxybenzoic acid	-0.0536482	0.188222	Phenolic acids	Benzene and substituted derivatives	Benzoic acids and derivatives	Benzenoids	LC	Phenylpropanoids & related	Xylem	26385.9	27420.3	27037.7	24003.6	23229.4	1923.31	1040.5	978.94	3660.36	2246.25
5OH-coniferyl aldehyde derived	0.268503	1.12473	Methoxyphenols	Phenols	Methoxyphenols	Benzenoids	LC	Phenylpropanoids & related	Xylem	1456.67	1929.39	1609.85	1682.16	1797.18	148.255	124.644	65.7518	110.869	118.627
Benzoic acid	-0.122802	0.679979	Carboxylic acids	Benzene and substituted derivatives	Benzoic acids and derivatives	Benzenoids	GC	Phenylpropanoids & related	Xylem	1.59108	1.40214	1.47469	1.55938	1.4088	0.0892334	0.0651181	0.162725	0.1121	0.140651
Caffeic acid	-0.222425	0.258721	Phenolic acids	Cinnamic acids and derivatives	Hydroxycinnamic acids and derivatives	Phenylpropanoids and polyketides	LC	Phenylpropanoids & related	Xylem	6085.58	3643.39	5003.59	6497.96	5719.42	1409.89	983.306	925.036	1288.48	849.397
Catechin_3	-0.00633902	0.00805796	Flavonoids	Flavonoids	Flavans	Phenylpropanoids and polyketides	LC	Phenylpropanoids & related	Xylem	945.017	1003.92	808.656	958.339	992.576	166.27	163.08	63.0913	180.048	324.156
Coumarin _1	0.170844	0.254456	Phenylpropanoids	Coumarins and derivatives		Phenylpropanoids and polyketides	LC	Phenylpropanoids & related	Xylem	665.257	645.982	594.274	592.664	1162.65	73.9942	75.6186	53.2718	66.4559	529.097
coumaroyl-quinic + C8 H10 O4_1	-0.0341025	0.115231	Quinic acids and derivatives	Organooxygen compounds	Alcohols and polyols	Organic oxygen compounds	LC	Phenylpropanoids & related	Xylem	320.739	304.597	261.676	324.722	361.988	20.899	31.1268	15.0124	28.1731	44.1375
Di-salicylic acid - salicyl-6-hydroxy-2-cyclohexene-on-oyl _1	0.0161834	0.0448748	Benzoic acids	Benzene and substituted derivatives	Benzyloxycarbonyls	Benzenoids	LC	Phenylpropanoids & related	Xylem	81909.9	100751	82255.4	74278.5	74050.9	6028.36	10493.9	4869.99	11628.6	11163
Di-salicylic acid - salicyl-6-hydroxy-2-cyclohexene-on-oyl _2	-0.0863529	0.198547	Benzoic acids	Benzene and substituted derivatives	Benzyloxycarbonyls	Benzenoids	LC	Phenylpropanoids & related	Xylem	1840.09	2129.45	1779.01	1608.62	1415.66	195.562	306.425	193.19	279.138	228.264
feruloyl - 5-O-(4-coumaroyl)-D-quinate_2	0.074442	0.386215	Phenolic glycosides	Flavonoids	Flavonoid glycosides	Phenylpropanoids and polyketides	LC	Phenylpropanoids & related	Xylem	2908.04	2827.59	2873.82	3038.36	3508.36	160.746	214.546	195.385	218.72	120.658
Herniarin (7-methoxycoumarin) _1	0.120172	0.639865	Polycyclic aromatic hydrocarbons	Coumarins and derivatives		Phenylpropanoids and polyketides	LC	Phenylpropanoids & related	Xylem	641.978	718.966	649.96	689.113	732.933	42.2132	33.0512	36.7408	56.5231	40.4852
Herniarin (7-methoxycoumarin) _2	0.000873655	0.00279817	Polycyclic aromatic hydrocarbons	Coumarins and derivatives		Phenylpropanoids and polyketides	LC	Phenylpropanoids & related	Xylem	3460.97	4293.91	3164.04	3237.23	3157.08	196.404	317.311	208.028	362.144	418.946
Homovanillic acid sulfate _2	0.320699	2.05412	Phenyl sulfates	Organic sulfuric acids and derivatives	Arylsulfates	Organic acids and derivatives	LC	Phenylpropanoids & related	Xylem	3285.92	3834.18	3910.74	4581.26	4089.45	245.726	255.007	153.359	131.813	108.503
Procyanidin B-type (dimer)_2	0.0472175	0.0592994	Flavonoids	Flavonoids	Biflavonoids and polyflavonoids	Phenylpropanoids and polyketides	LC	Phenylpropanoids & related	Xylem	254.457	273.751	264.427	271.466	242.047	48.3099	60.0331	31.6492	78.6922	72.4538
Procyanidin B-type (dimer)_5	-0.150877	0.473471	Flavonoids	Flavonoids	Biflavonoids and polyflavonoids	Phenylpropanoids and polyketides	LC	Phenylpropanoids & related	Xylem	77.875	73.8963	64.6468	70.6199	71.4061	7.25836	1.95879	9.91334	8.93604	12.0878
Procyanidin B-type (dimer)_7	-0.00430817	0.00974446	Flavonoids	Flavonoids	Biflavonoids and polyflavonoids	Phenylpropanoids and polyketides	LC	Phenylpropanoids & related	Xylem	179.826	173.841	184.478	205.849	152.99	16.5597	35.5341	16.5107	16.3013	26.823
Procyanidin C-type (trimer)_2	-0.161307	0.204832	Flavonoids	Flavonoids	Biflavonoids and polyflavonoids	Phenylpropanoids and polyketides	LC	Phenylpropanoids & related	Xylem	41.119	41.6404	44.5247	36.8988	24.0127	7.8989	9.81522	10.8497	12.6292	7.56441
Procyanidin C-type (trimer)_3	0.101563	0.166498	Flavonoids	Flavonoids	Biflavonoids and polyflavonoids	Phenylpropanoids and polyketides	LC	Phenylpropanoids & related	Xylem	122.838	150.563	102.879	152.338	121.41	12.7075	59.2553	19.1554	45.4681	43.6011
Procyanidin C-type (trimer)_4	0.0934265	0.166729	Flavonoids	Flavonoids	Biflavonoids and polyflavonoids	Phenylpropanoids and polyketides	LC	Phenylpropanoids & related	Xylem	92.9628	101.383	51.721	126.778	116.846	10.5647	12.9625	7.68528	14.7409	37.5608
Quinic acid	0.583577	1.58876	Polyols	Organooxygen compounds	Alcohols and polyols	Organic oxygen compounds	LC	Phenylpropanoids & related	Xylem	43980.4	70786.8	57148.3	63638.6	72055.4	8224.51	6317.08	5525.66	8541.09	5609.81
shikimate + C4H3O _2	-0.123145	0.785398	Cyclitol	Organooxygen compounds	Alcohols and polyols	Organic oxygen compounds	LC	Phenylpropanoids & related	Xylem	3669.43	2809.34	3626.03	3574.22	3467.24	157.681	282.593	309.797	358.058	264.766
Shikimic acid	0.40633	1.50003	Carboxylic acids	Organooxygen compounds	Alcohols and polyols	Organic oxygen compounds	GC	Phenylpropanoids & related	Xylem	0.40875	0.458063	0.397556	0.642749	0.668513	0.0379316	0.0698141	0.0655879	0.096204	0.115225
Sinapic acid	-0.0411289	0.0839707	Phenolic acids	Cinnamic acids and derivatives	Hydroxycinnamic acids and derivatives	Phenylpropanoids and polyketides	LC	Phenylpropanoids & related	Xylem	1414.98	1366.82	1750.97	1640.3	742.744	150.199	54.3225	136.602	41.2392	59.8807
syringic acid - quinic acid_3	-0.0511638	0.209052	Phenolic glycosides	Organooxygen compounds	Alcohols and polyols	Organic oxygen compounds	LC	Phenylpropanoids & related	Xylem	5468.66	6187.86	5209.81	5242.81	4472.02	332.193	333.337	314.221	233.955	462.707
? salicylic acid - salicyl-6-hydroxy-2-cyclohexene-on-oyl _1	-0.0543936	0.231314	Phenolic glycosides	Organooxygen compounds	Carbohydrates and carbohydrate conjugates	Organic oxygen compounds	LC	Sugars & related	Xylem	13412	15595	11699.8	12358.4	12009.8	695.058	1274.73	786.87	1296.55	1394.01
2,6-dimeth-6-(-glucopyr-metbut-arabpyroxy)-2,7-octadienoic _1	0.0285529	0.143236	Sugar acids and derivatives	Organooxygen compounds	Carbohydrates and carbohydrate conjugates	Organic oxygen compounds	LC	Sugars & related	Xylem	6755.51	7151.22	6707.77	7455	6248.18	333.267	183.953	467.193	514.591	337.182
Arabinose	1.86599	1.6649	Monosaccharides	Organooxygen compounds	Carbohydrates and carbohydrate conjugates	Organic oxygen compounds	GC	Sugars & related	Xylem	0.109894	0.141215	1.13004	0.158172	0.172908	0.00927398	0.0237849	0.157161	0.0274614	0.019115
Arabitol	0.656229	1.35009	Sugar alcohols	Organooxygen compounds	Carbohydrates and carbohydrate conjugates	Organic oxygen compounds	GC	Sugars & related	Xylem	0.0809149	0.0780611	0.216524	0.0928831	0.122606	0.0143618	0.00766476	0.0414006	0.00263161	0.0316879
Coumaroyl-3-D-galactosyl-sn-glycerol_4	-0.107503	0.501896	Glucosylglycerol	Organooxygen compounds	Alcohols and polyols	Organic oxygen compounds	LC	Sugars & related	Xylem	817.013	654.346	871.233	756.313	751.492	48.3361	41.73	44.1138	67.8722	107.193
D-Glucoheptose	0.10728	0.863751	Monosaccharides	Organooxygen compounds	Carbohydrates and carbohydrate conjugates	Organic oxygen compounds	LC	Sugars & related	Xylem	10993.1	11634.2	11404.7	11924.2	12403.7	433.632	967.069	1028.34	547.693	985.043
D-Glucuronic acid	0.258034	1.16192	Sugar acids and derivatives	Organooxygen compounds	Carbohydrates and carbohydrate conjugates	Organic oxygen compounds	LC	Sugars & related	Xylem	6340.63	7736.49	6702.53	7403.12	8487.58	597.696	602.816	277.255	402.688	322.549
Fructose	0.427474	1.95181	Monosaccharides	Organooxygen compounds	Carbohydrates and carbohydrate conjugates	Organic oxygen compounds	GC	Sugars & related	Xylem	3.53848	4.1464	4.98344	4.55404	5.35141	0.375041	0.448372	0.521835	0.499976	0.273463
Gluconic acid	0.023799	0.122432	Sugar acids and derivatives	Organooxygen compounds	Carbohydrates and carbohydrate conjugates	Organic oxygen compounds	LC	Sugars & related	Xylem	32702	36035.1	30298	32451.4	34199	1541.74	2266.42	1814.85	1842.03	1361.16
Glucose	0.456974	2.1067	Monosaccharides	Organooxygen compounds	Carbohydrates and carbohydrate conjugates	Organic oxygen compounds	GC	Sugars & related	Xylem	2.94437	3.55231	4.26532	3.83529	4.51351	0.315185	0.414599	0.467863	0.44096	0.271259
Glucose 6-phosphate	0.343005	1.4029	Hexose phosphates	Organooxygen compounds	Carbohydrates and carbohydrate conjugates	Organic oxygen compounds	GC	Sugars & related	Xylem	2.46854	2.6983	2.88146	3.61506	3.32952	0.245716	0.313884	0.197095	0.596832	0.440937
Glycerol	-0.000387893	0.00082805	Sugar alcohols	Organooxygen compounds	Carbohydrates and carbohydrate conjugates	Organic oxygen compounds	GC	Sugars & related	Xylem	3.80868	3.55947	3.502	3.86576	4.30339	0.40825	0.0700623	0.421962	0.397297	0.504027
Maltose	0.362194	1.05792	Disaccharides	Organooxygen compounds	Carbohydrates and carbohydrate conjugates	Organic oxygen compounds	GC	Sugars & related	Xylem	0.0254393	0.0317139	0.0296099	0.031067	0.0384057	0.00307408	0.00784061	0.00724892	0.006111	0.00635731
myo-Inositol	0.251378	2.06379	Sugar alcohols	Organooxygen compounds	Alcohols and polyols	Organic oxygen compounds	GC	Sugars & related	Xylem	6.24556	7.38165	6.70023	7.61482	8.04076	0.344333	0.558434	0.498548	0.451058	0.180366
Myo-Inositol 1-Monophosphate	0.0248362	0.0841594	Alkyl phosphate	Organooxygen compounds	Alcohols and polyols	Organic oxygen compounds	GC	Sugars & related	Xylem	1.59041	1.51031	1.64337	1.74127	1.57717	0.113304	0.125442	0.0795876	0.226437	0.0787711
Raffinose	-1.04493	1.2542	Trisaccharides	Organooxygen compounds	Carbohydrates and carbohydrate conjugates	Organic oxygen compounds	GC	Sugars & related	Xylem	0.0729236	0.0644388	0.0275052	0.033257	0.0161741	0.0157186	0.0276728	0.0317603	0.0144305	0.0186763
Ribitol	0.608271	1.83537	Sugar alcohols	Organooxygen compounds	Carbohydrates and carbohydrate conjugates	Organic oxygen compounds	GC	Sugars & related	Xylem	0.659225	0.93536	0.672595	0.952078	1.45974	0.075914	0.229396	0.0340831	0.232072	0.258823
Ribose	0.379606	2.07928	Monosaccharides	Organooxygen compounds	Carbohydrates and carbohydrate conjugates	Organic oxygen compounds	GC	Sugars & related	Xylem	2.3189	3.41278	2.94217	2.76262	2.94986	0.177356	0.693484	0.054798	0.380206	0.20329
scyllo-Inositol	0.32881	1.73364	Sugar alcohols	Organooxygen compounds	Alcohols and polyols	Organic oxygen compounds	GC	Sugars & related	Xylem	3.91832	4.55458	4.51916	5.03149	5.58004	0.300725	0.677318	0.357522	0.612467	0.781733
Sucrose _2	0.34364	0.751625	Disaccharides	Organooxygen compounds	Carbohydrates and carbohydrate conjugates	Organic oxygen compounds	LC	Sugars & related	Xylem	12843.4	14356.2	15706.7	14575.5	20552.3	2174.1	3405.48	745.067	2982.08	3705.47
Threonic acid	-0.0397518	0.10771	Sugar acids and derivatives	Organooxygen compounds	Carbohydrates and carbohydrate conjugates	Organic oxygen compounds	LC	Sugars & related	Xylem	4567.01	4899.09	4346.27	4638.18	3888.02	424.74	491.372	338.766	394.148	160.761
Xylitol	0.438639	1.5515	Sugar alcohols	Organooxygen compounds	Carbohydrates and carbohydrate conjugates	Organic oxygen compounds	GC	Sugars & related	Xylem	2.63552	3.38079	3.36836	3.63995	3.89886	0.312371	0.63015	0.725152	0.493875	0.738579
Xylobiose	1.90777	1.28693	Disaccharides	Organooxygen compounds	Carbohydrates and carbohydrate conjugates	Organic oxygen compounds	GC	Sugars & related	Xylem	0.00424457	0.00385642	0.0525662	0.00328874	0.00399606	0.00058903	0.000816623	0.00288721	0.0013263	0.00154721
Xylose	1.65919	1.82246	Monosaccharides	Organooxygen compounds	Carbohydrates and carbohydrate conjugates	Organic oxygen compounds	GC	Sugars & related	Xylem	0.208368	0.269353	1.73594	0.302968	0.32417	0.0169405	0.0398633	0.138247	0.0446122	0.0301716
Xylose_1	1.86597	1.66485	Monosaccharides	Organooxygen compounds	Carbohydrates and carbohydrate conjugates	Organic oxygen compounds	GC	Sugars & related	Xylem	0.109897	0.141225	1.13008	0.158159	0.172897	0.00926779	0.0237625	0.157154	0.0274547	0.0191063

## Sheet: Tab S5-DE genes
Table S5. Genes differentially expressed (|Log2 (fold change) |≥ 0.584 and Padj≤0.01) in wood-forming tissues of at least one transgenic line compared to wild type. CAZy and malectin-domain gene identification is based on P. trichocarpa annotations published by Kumar et al., (2019) and Kumar et al., (2020), respectively.
Tissue	P. tremula v. 2.2	WP:GH67		WP:GH10		WP:PcGCE		WP:GT43-rnai		A. thaliana v.11	A. thaliana name	P. trichocarpa v. 3	FUNCTION_MAPMAN-Potri	Populus name	CAZy family	CAZy name	Attribute 1	Attribute 2	Reference 1	Reference 2	Reference 3	Reference 4	AT_ortholog_from phylogeny	Ath Name
		Log2FC	Padj	Log2FC	Padj	Log2FC	Padj	Log2FC	Padj
Cambium/phloem	Potra2n19c33681	3.6048	0	3.9996	0	1.8824		4.6452	0	AT1G75280	AT1G75280	Potri.013G103900	'secondary metabolism.flavonoids.isoflavones.isoflavone reductase'
Cambium/phloem	Potra2n18c33011	2.7677	0	3.9094	0	2.1924	0.004	0.028	0.9886	AT5G11190	SHN2	Potri.018G028000
Cambium/phloem	Potra2n19c33575	2.626	0	1.0258	0.2047	0.9394	0.9979	-0.3645	0.7566	AT5G09360	LAC14	Potri.019G088600	'secondary metabolism.simple phenols'	PtLAC44	AA1	Multicopper oxidase	Lignin	Lignin biosynthesis	Lu S, Li Q, Wei H, Chang MJ, Tunlaya-Anukit S, Kim H, Liu J, Song J, Sun YH, Yuan L, Yeh TF, Peszlen I, Ralph J, Sederoff RR, Chiang VL (2013). Ptr-miR397a is a negative regulator of laccase genes affecting lignin content in Populus trichocarpa.Proc Natl Acad Sci U S A. 110:10848-1053.				AT5G48100	LAC15
Cambium/phloem	Potra2n8c17277	2.0007	0.0039	1.7	0.0628	1.1272	0.9991	1.5159	0.106	AT2G38310	PYL4	Potri.008G073400	'stress.abiotic.unspecified'
Cambium/phloem	Potra2n9c19826	1.6912	0.0041	0.65	0.4243	0.5688	0.9991	0.085	0.9659	AT5G60020	LAC17	Potri.009G034500	'secondary metabolism.simple phenols'	PtLAC20	AA1	Multicopper oxidase	Lignin	Lignin biosynthesis	Lu S, Li Q, Wei H, Chang MJ, Tunlaya-Anukit S, Kim H, Liu J, Song J, Sun YH, Yuan L, Yeh TF, Peszlen I, Ralph J, Sederoff RR, Chiang VL (2013). Ptr-miR397a is a negative regulator of laccase genes affecting lignin content in Populus trichocarpa.Proc Natl Acad Sci U S A. 110:10848-1053.				AT2G29130	LAC2
Cambium/phloem	Potra2n14c26368	1.5221	0	0.6532	0.25	0.5822	0.9991	0.7546	0.1832	AT1G10150	AT1G10150	Potri.014G006800	'not assigned.unknown'
Cambium/phloem	Potra2n14c26613	1.411	0.0001	0.5252	0.3105	0.7671	0.8601	0.9866	0.0014	AT2G23450	AT2G23450	Potri.014G038600	'protein.postranslational modification.kinase.receptor like cytoplasmatic kinase VII'
Cambium/phloem	Potra2n6c13083	1.3541	0.0001	0.7316	0.1265	0.6926	0.9126	0.7688	0.1009	AT2G18660	PNP-A	Potri.006G252200	'cell wall.modification'		EXPN	Distantly related to plant expansins
Cambium/phloem	Potra2n8c17455	1.303	0	-0.0321	0.9591	1.3529	0	1.2776	0	AT2G03380	PPR96	Potri.008G092900	'RNA.regulation of transcription.MYB domain transcription factor family'
Cambium/phloem	Potra2n8c17281	1.2286	0.0056	0.5708	0.3145	0.3949	0.9991	0.3142	0.7374	AT3G51740	IMK2	Potri.008G073900	'signalling.receptor kinases.leucine rich repeat III'
Cambium/phloem	Potra2n1c2074	1.2199	0.0062	0.4302	0.5493	0.7214	0.9991	0.7985	0.1478				'protein.glycosylation.mannosyl-oligosaccharide-1
Cambium/phloem	Potra2n10c20287	1.1915	0.0003	0.5782	0.1871	0.247	0.9991	0.8039	0.0687	AT5G03610	AT5G03610	Potri.010G236800	'misc.GDSL-motif lipase'
Cambium/phloem	Potra2n8c17655	1.1633	0.0033	0.3574	0.5514	-0.0317	0.9991	-0.143	0.8953	AT1G68940	PUB42	Potri.008G112900	'protein.degradation.ubiquitin.E3.RING'
Cambium/phloem	Potra2n11c23495	1.1618	0	-0.0702	0.9096	0.3951	0.9991	0.322	0.4462			Potri.T128400	'signalling.receptor kinases.DUF 26'
Cambium/phloem	Potra2n18c32377	1.1598	0.0097	1.1617	0.0188	1.2586	0.2359	1.0059	0.0305	AT5G57800	CER3	Potri.018G099400	'secondary metabolism.wax'
Cambium/phloem	Potra2n17c31256	1.1165	0.0072	-0.3508	0.5258	0.4035	0.9991	1.4505	0	AT3G47960	NPF2.10	Potri.017G076800	'transport.peptides and oligopeptides'
Cambium/phloem	Potra2n12c24898	1.1102	0.0048	0.837	0.0859	0.6646	0.9643	0.8733	0.0324	AT5G52390	AT5G52390	Potri.012G141800	'signalling.in sugar and nutrient physiology'
Cambium/phloem	Potra2n15c28262	1.0847	0.007	0.9845	0.0236	0.6126	0.9991	0.6341	0.1964	AT5G13180	NAC083	Potri.015G102100	'development.unspecified'
Cambium/phloem	Potra2n6c14378	1.0461	0.0023	0.5316	0.2399	0.7073	0.7252	0.6951	0.0865			Potri.006G107700	'development.unspecified'
Cambium/phloem	Potra2n6c14571	1.0451	0.0002	0.1615	0.7738	0.5248	0.9022	-0.0601	0.9569	AT5G60020	LAC17	Potri.006G087500	'secondary metabolism.simple phenols'	PtLAC12	AA1	Multicopper oxidase	Lignin	Lignin biosynthesis	Lu S, Li Q, Wei H, Chang MJ, Tunlaya-Anukit S, Kim H, Liu J, Song J, Sun YH, Yuan L, Yeh TF, Peszlen I, Ralph J, Sederoff RR, Chiang VL (2013). Ptr-miR397a is a negative regulator of laccase genes affecting lignin content in Populus trichocarpa.Proc Natl Acad Sci U S A. 110:10848-1053.				AT2G29130/AT5G60020	LAC2/LAC17
Cambium/phloem	Potra2n15c28825	1.04	0.0001	0.6148	0.1139	0.3295	0.9991	0.2082	0.6994	AT3G18170	AT3G18170	Potri.015G042300	'not assigned.unknown'		GT61	Glycosyltransferase Family 61 protein	Xylan	Xylan biosynthesis					At3g18170/At3g18180
Cambium/phloem	Potra2n8c17325	1.0305	0.0034	0.1387	0.8812	0.5314	0.9933	0.9085	0.0022			Potri.008G079066
Cambium/phloem	Potra2n10c21793	1.0211	0.0005	0.6347	0.0301	0.0606	0.9991	0.2076	0.694	AT4G24000	CSLG2	Potri.010G074700	'cell wall.cellulose synthesis.cellulose synthase'	PtCSLG3	GT2	Glycosyltransferase Family 2 protein	uncharacterized		Suzuki S, Li LG, Sun YH, Chiang VL. 2006. The cellulose synthase gene superfamily and biochemical functions of xylem-specific cellulose synthase-like genes in Populus trichocarpa PLANT PHYSIOLOGY 142 (3): 1233-1245PMID:16950861				AT4G24010/AT4G24000/AT4G23990	CSLG1/CSLG2/CSLG3
Cambium/phloem	Potra2n4c8561	1.0005	0.0037	0.4411	0.4343	0.2397	0.9991	0.8612	0.0434	AT1G11655	AT1G11655	Potri.004G016800	'not assigned.unknown'
Cambium/phloem	Potra2n6c14837	0.9992	0.0095	0.3157	0.6099	0.3211	0.9991	-0.6145	0.2423	AT5G34940	GUS3	Potri.006G062200	'not assigned.unknown'		GH79	Glycoside Hydrolase Family 79 protein	AGP/extensin	AGP modification					At5g34940	GUS3
Cambium/phloem	Potra2n1c3092	0.9891	0.0013	1.2021	0.0001	1.0177	0.0228	0.905	0.0015	AT5G62680	NPF2.11	Potri.001G351200	'transport.peptides and oligopeptides'
Cambium/phloem	Potra2n10c20544	0.9463	0.0051	0.4412	0.3616	0.37	0.9991	1.0138	0.0003	AT3G09110	AT3G09110	Potri.010G210800	'not assigned.unknown'
Cambium/phloem	Potra2n5c11573	0.9447	0.0057	0.2942	0.4516	0.3178	0.9991	0.0402	0.966	AT3G50220	IRX15	Potri.005G141300	'not assigned.unknown'
Cambium/phloem	Potra2n8c18160	0.9397	0.0023	0.9494	0.0004	0.8408	0.0667	0.845	0.0118	AT5G07050	UMAMIT9	Potri.008G165600	'development.unspecified'
Cambium/phloem	Potra2n210s34969	0.9302	0	0.6051	0.0354	0.1115	0.9991	0.4677	0.1132	AT1G48910	YUC10	Potri.002G207400
Cambium/phloem	Potra2n2c5028	0.9028	0.0051	0.5592	0.1737	0.5961	0.9534	0.0547	0.9555	AT4G00750	AT4G00750	Potri.002G154400	'stress.abiotic.drought/salt'
Cambium/phloem	Potra2n3c7308	0.8674	0.0009	0.6275	0.0314	0.2382	0.9991	0.2231	0.6108	AT4G23500	AT4G23500	Potri.003G131700	'cell wall.degradation.pectate lyases and polygalacturonases'	PtPG12	GH28	Glycoside Hydrolase Family 28 protein	Pectin	pectin degradation	Yang ZL, Liu HJ, Wang XR, Zeng QY(2013) Molecular evolution and expression divergence of the Populus polygalacturonase supergene family shed light on the evolution of increasingly complex organs in plants. New Phytol 197: 1353–1365.PMID:23346984				AT4G23500/AT3G61490
Cambium/phloem	Potra2n19c33959	0.8536	0.0055	0.5623	0.0964	0.6578	0.5769	0.7848	0.0053	AT4G17900	PLATZ11	Potri.019G051200	'RNA.regulation of transcription.unclassified'
Cambium/phloem	Potra2n16c30313	0.8499	0.0085	0.7673	0.0149	0.8144	0.1445	0.6253	0.0434	AT3G11210		Potri.016G115800	'misc.GDSL-motif lipase'
Cambium/phloem	Potra2n14c26585	0.8398	0.0007	0.0139	0.9833	0.0099	0.9991	0.1229	0.7749	AT5G42680	AT5G42680	Potri.014G035000	'not assigned.unknown'
Cambium/phloem	Potra2n14c27457	0.816	0.0001	0.019	0.9846	0.2777	0.9991	0.4766	0.0232	AT2G30540	ROXY7	Potri.014G134300	'redox.glutaredoxins'
Cambium/phloem	Potra2n15c28969	0.8022	0.007	0.6151	0.0377	0.7916	0.2489	0.8147	0.0016	AT3G16520	UGT88A1	Potri.015G027700	'misc.UDP glucosyl and glucoronyl transferases'		GT1	Glycosyltransferase Family 1 protein
Cambium/phloem	Potra2n17c30952	0.7983	0.0021	0.4809	0.1199	0.0654	0.9991	0.2556	0.5175	AT1G67260	TCP1	Potri.017G112000	'RNA.regulation of transcription.TCP transcription factor family'
Cambium/phloem	Potra2n11c22703	0.7971	0.0008	0.2926	0.3786	0.3404	0.9933	0.2548	0.496	AT4G27270	AT4G27270	Potri.011G129400			AA6	Benzoquinone reductase
Cambium/phloem	Potra2n2c4552	0.7893	0.0001	0.352	0.0845	0.2044	0.9991	-0.0754	0.8663	AT3G62830	AUD1	Potri.002G204400	'cell wall.precursor synthesis.UXS'
Cambium/phloem	Potra2n18c32587	0.7472	0.004	0.154	0.7075	0.0972	0.9991	0.0765	0.9018	AT5G45130	RHA1	Potri.018G079300	'signalling.G-proteins'
Cambium/phloem	Potra2n10c21448	0.7179	0.006	0.1259	0.7804	0.0061	0.9991	0.2138	0.5681			Potri.010G113100	'not assigned.unknown'
Cambium/phloem	Potra2n11c23271	0.7163	0.006	-0.0544	0.928	0.0522	0.9991	-0.2325	0.6165	AT5G45970	RAC2	Potri.011G061500	'signalling.G-proteins'
Cambium/phloem	Potra2n17c30611	0.7107	0.0033	0.1023	0.8505	-0.1335	0.9991	0.058	0.9277	AT3G16520	UGT88A1	Potri.017G150100	'misc.UDP glucosyl and glucoronyl transferases'		GT1	Glycosyltransferase Family 1 protein
Cambium/phloem	Potra2n2c6096	0.7089	0.0002	0.0403	0.9063	0.4042	0.6061	0.283	0.3062			Potri.002G038400	'not assigned.unknown'
Cambium/phloem	Potra2n1c2053	0.7031	0.0039	0.1539	0.6483	0.1251	0.9991	-0.2884	0.3415	AT2G28780	AT2G28780	Potri.001G237300	'not assigned.unknown'
Cambium/phloem	Potra2n2c6339	0.6991	0.0056	0.291	0.3049	0.3211	0.9991	0.5227	0.0181	AT1G47670	AT1G47670	Potri.002G012900	'transport.amino acids'
Cambium/phloem	Potra2n12c24712	0.696	0.0017	0.3092	0.4819	0.2211	0.9991	0.6643	0.0007	AT1G10155	PP2-A10	Potri.T088300	'not assigned.unknown'
Cambium/phloem	Potra2n5c11616	0.6914	0.0055	0.1535	0.6552	0.0904	0.9991	0.3072	0.3213	AT4G37080	AT4G37080	Potri.005G136401
Cambium/phloem	Potra2n17c30913	0.6908	0.0035	0.0701	0.8714	0.164	0.9991	0.345	0.1421	AT1G48780	AT1G48780	Potri.017G115700	'not assigned.unknown'
Cambium/phloem	Potra2n8c17125	0.6904	0.0035	0.5901	0.0174	0.2321	0.9991	0.302	0.4555	AT2G39700	EXPA4	Potri.008G057100	'cell wall.modification'	PtEXPA7	EXPN	Distantly related to plant expansins
Cambium/phloem	Potra2n458s35734	0.6873	0.0057	0.653	0.0026	0.2389	0.9991	0.0277	0.9716	AT3G14470	AT3G14470	Potri.006G275800	'stress.biotic'
Cambium/phloem	Potra2n1c3966	0.6848	0.0095	0.4309	0.105	0.3698	0.9991	0.6234	0.0013	AT5G59810	SBT5.4	Potri.001G468800	'protein.degradation.subtilases'
Cambium/phloem	Potra2n3c6548	0.6589	0.0008	0.4344	0.0668	0.1751	0.9991	0.3388	0.1421	AT5G06730	AT5G06730	Potri.003G214700	'misc.peroxidases'
Cambium/phloem	Potra2n10c22036	0.6588	0.0004	0.2375	0.3482	0.3216	0.9933	0.6283	0	AT5G40460	SMR6	Potri.010G045200	'not assigned.unknown'
Cambium/phloem	Potra2n1c3460	0.6511	0.0023	0.6571	0.0133	0.5766	0.4698	0.6172	0.0528	AT5G39050	PMAT1	Potri.001G395700	'secondary metabolism.flavonoids.anthocyanins.anthocyanin 5-aromatic acyltransferase'
Cambium/phloem	Potra2n16c30018	0.6353	0.0049	0.1848	0.5315	0.1773	0.9991	0.3622	0.0579	AT5G02790	GSTL3	Potri.016G083500	'misc.glutathione S transferases'
Cambium/phloem	Potra2n18c32373	0.6349	0.0035	0.2538	0.3658	0.1746	0.9991	0.1596	0.6514	AT2G23810	TET8	Potri.018G099800	'development.unspecified'
Cambium/phloem	Potra2n13c25710	0.6348	0.0038	-0.0479	0.92	0.1656	0.9991	-0.1114	0.7978	AT5G17860	CAX7	Potri.013G065800	'transport.calcium'
Cambium/phloem	Potra2n19c34228	0.6334	0.0007	0.4033	0.1198	0.2824	0.9991	0.5966	0.001	AT1G08630	THA1	Potri.019G018500	'amino acid metabolism.degradation.serine-glycine-cysteine group.glycine'
Cambium/phloem	Potra2n10c21947	0.6325	0.002	0.2416	0.3482	0.3831	0.8229	0.2328	0.4689	AT3G01750		Potri.010G055700	'cell.organisation'
Cambium/phloem	Potra2n16c29336	0.6223	0.0004	0.2688	0.2673	0.1432	0.9991	0.3645	0.0652			Potri.010G154800	'not assigned.unknown'
Cambium/phloem	Potra2n8c17280	0.6218	0.0034	0.3319	0.1719	0.2504	0.9991	0.1098	0.7666	AT2G40370	LAC5	Potri.008G073800	'secondary metabolism.simple phenols'	PtLAC19	AA1	Multicopper oxidase	Lignin	Lignin biosynthesis	Lu S, Li Q, Wei H, Chang MJ, Tunlaya-Anukit S, Kim H, Liu J, Song J, Sun YH, Yuan L, Yeh TF, Peszlen I, Ralph J, Sederoff RR, Chiang VL (2013). Ptr-miR397a is a negative regulator of laccase genes affecting lignin content in Populus trichocarpa.Proc Natl Acad Sci U S A. 110:10848-1053.				AT5G05390/AT2G40370	LAC12/LAC5
Cambium/phloem	Potra2n2c4989	0.6164	0.0093	0.7429	0.0285	0.7893	0.0336	0.6691	0.0236	AT2G45820	Rem1.3	Potri.002G157700	'RNA.regulation of transcription.putative transcription regulator'
Cambium/phloem	Potra2n17c30947	0.6142	0.0051	0.259	0.4527	0.0296	0.9991	0.3004	0.29	AT2G37630	AS1	Potri.017G112300	'RNA.regulation of transcription.MYB domain transcription factor family'
Cambium/phloem	Potra2n12c24277	0.5998	0.0012	0.287	0.3014	-0.0158	0.9991	0.267	0.4409	AT5G07800	AT5G07800	Potri.012G067500
Cambium/phloem	Potra2n4c10355	0.5952	0.0057	0.1108	0.8087	0.0517	0.9991	0.1321	0.7735			Potri.004G221450
Cambium/phloem	Potra2n1c500	0.588	0.0014	0.0937	0.7314	0.273	0.8925	0.4727	0.005	AT5G13140	AT5G13140	Potri.001G060500	'not assigned.unknown'
Cambium/phloem	Potra2n9c19358	-0.5906	0.0001	-0.2834	0.2368	-0.0654	0.9991	-0.3653	0.0419	AT1G70210		Potri.009G086700	'cell.cycle'
Cambium/phloem	Potra2n9c19687	-0.5947	0.0091	-0.0933	0.8451	-0.1587	0.9991	-0.5807	0.0009	AT1G50460	HKL1	Potri.009G050000	'major CHO metabolism.degradation.sucrose.hexokinase'
Cambium/phloem	Potra2n10c21422	-0.6046	0.0077	0.1965	0.5071	-0.1218	0.9991	-0.2256	0.4455				'protein.glycosylation.mannosyl-oligosaccharide-1
Cambium/phloem	Potra2n19c33606	-0.6084	0.0084	0.3412	0.3925	0.0456	0.9991	-0.8849	0	AT1G34370	STOP1	Potri.019G085400	'RNA.regulation of transcription.C2H2 zinc finger family'
Cambium/phloem	Potra2n7c16449	-0.6085	0.0079	-0.3583	0.4	-0.055	0.9991	-0.3798	0.2304	AT4G36470	AT4G36470	Potri.007G021400	'hormone metabolism.salicylic acid.synthesis-degradation'
Cambium/phloem	Potra2n6c13868	-0.6443	0.0023	-0.3006	0.3128	-0.0163	0.9991	-0.4239	0.0821			Potri.006G165800	'not assigned.unknown'
Cambium/phloem	Potra2n2c4025	-0.6468	0.0053	-0.2878	0.3887	-0.0413	0.9991	-0.5279	0.0278	AT1G75130	CYP721A1	Potri.002G263800	'misc.cytochrome P450'
Cambium/phloem	Potra2n18c32810	-0.6615	0	-0.0023	0.994	-1.4097	0	0.0019	0.9967	AT5G39040	ABCB27	Potri.015G059700	'transport.ABC transporters and multidrug resistance systems'
Cambium/phloem	Potra2n18c32990	-0.6817	0.0045	-0.1582	0.6344	-0.1047	0.9991	-0.2745	0.2286	AT5G20060	AT5G20060	Potri.018G030200	'lipid metabolism.lipid degradation.lysophospholipases.carboxylesterase'
Cambium/phloem	Potra2n12c24787	-0.6956	0.0014	-0.2994	0.2158	-0.4302	0.9763	-0.291	0.3891	AT5G51720	NEET	Potri.012G130600	'cell.organisation'
Cambium/phloem	Potra2n15c28729	-0.7749	0.0001	0.0002	0.9994	-0.3224	0.9991	-0.3769	0.1832			Potri.T172014
Cambium/phloem	Potra2n6c14701	-0.8155	0.0004	-0.0356	0.9371	-0.0591	0.9991	-0.5587	0.2531	AT5G57150	AT5G57150	Potri.006G074900
Cambium/phloem	Potra2n6c13285	-0.8634	0.0005	0.1272	0.783	-0.8464	0.1008	-0.6902	0.005	AT4G33000	CBL10	Potri.006G230200	'signalling.calcium'
Cambium/phloem	Potra2n1c1690	-0.8909	0.0001	-0.6481	0.0011	-0.3626	0.9855	-0.7208	0.0013	AT5G62200	ATS3B	Potri.001G193500	'development.unspecified'
Cambium/phloem	Potra2n6c13590	-0.9189	0	-0.4409	0.0006	-0.0985	0.9991	-0.5774	0	AT4G37980	ELI3-1	Potri.006G199100	'secondary metabolism.phenylpropanoids.lignin biosynthesis.CAD'
Cambium/phloem	Potra2n3c7064	-1.07	0.0008	-0.3473	0.483	-0.707	0.5668	-1.0164	0.0002	AT3G16560	AT3G16560	Potri.003G159600	'protein.postranslational modification'
Cambium/phloem	Potra2n3c8342	-1.0885	0	-0.9074	0.0001	-0.7323	0.1899	-0.7972	0.0003	AT1G15380	GLYI4	Potri.003G009000	'Biodegradation of Xenobiotics.lactoylglutathione lyase'
Cambium/phloem	Potra2n10c21324	-1.1875	0.0001	0.2005	0.7108	-0.591	0.9991	-0.4486	0.2566			Potri.010G125900	'not assigned.unknown'
Cambium/phloem	Potra2n2c4928	-1.4387	0.0018	-0.6864	0.1848	-0.4856	0.9991	-1.1142	0.0068	AT4G01250	WRKY22	Potri.002G164400	'RNA.regulation of transcription.WRKY domain transcription factor family'
Cambium/phloem	Potra2n10c20487	-1.5823	0.0095	-1.105	0.1329	-0.9749	0.9313	-2.4928	0			Potri.008G045466
Cambium/phloem	Potra2n19c33458	-1.5825	0.0001	0.2207	0.7828	-0.5312	0.9991	-0.9434	0.1252	AT4G20970	AT4G20970	Potri.019G099300
Cambium/phloem	Potra2n13c26221	-1.7153	0.0048	-0.1378	0.9413	0.0998	0.9991	-1.6119	0.0049	AT2G24100	ASG1	Potri.013G009000	'not assigned.unknown'
Cambium/phloem	Potra2n16c29707	-1.7514	0.0018	0.0659	0.9529	-0.4547	0.9991	-1.38	0.0022	AT4G15550	IAGLU	Potri.016G052500	'misc.UDP glucosyl and glucoronyl transferases'		GT1	Glycosyltransferase Family 1 protein
Cambium/phloem	Potra2n3c7748	-1.7703	0.0004	-1.0133	0.0884	-0.6567	0.9991	-1.4083	0.0068	AT5G38610	AT5G38610	Potri.003G086600	'misc.invertase/pectin methylesterase inhibitor family protein'
Cambium/phloem	Potra2n672s36368	-2.3609	0.0045	-0.8744	0.5049	-0.8201	0.9991	-2.712	0.0079	AT3G62930	GRXS6	Potri.002G208700	'redox.glutaredoxins'
Cambium/phloem	Potra2n6c14364	-2.4329	0.0097	-0.3266	0.828	-0.3421	0.9991	-2.3976	0.0484	AT3G56400	WRKY70	Potri.006G109100	'RNA.regulation of transcription.WRKY domain transcription factor family'
Cambium/phloem	Potra2n3c6885	5.2175	N.A.*	5.0954	0	5.2218	0	5.1262	0	AT4G13850	RBGA5	Potri.T162000	'RNA.RNA binding'
Cambium/phloem	Potra2n14c26771	3.5048	N.A.*	3.7199	0	-0.9271	0.9991	0.6512	N.A.*			Potri.004G230100	'RNA.regulation of transcription.B3 transcription factor family'
Cambium/phloem	Potra2n12c23750	0.5547	0.203	1.2321	0.0001	0.9437	0.1618	0.018	0.9893	AT5G53550	YSL3	Potri.012G024700	'transport.peptides and oligopeptides'
Cambium/phloem	Potra2n2c6141	0.5555	0.2612	1.2296	0.0011	0.7195	0.9991	1.0552	0.0011	AT5G42800	DFR	Potri.002G033600	'secondary metabolism.flavonoids.dihydroflavonols.dihydroflavonol 4-reductase'
Cambium/phloem	Potra2n2c5662	0.4691	0.3452	1.1261	0.0041	1.4963	0.0336	1.4316	0.0007	AT1G44575	NPQ4	Potri.002G083500	'PS.lightreaction.photosystem II.PSII polypeptide subunits'
Cambium/phloem	Potra2n4c9157	0.1537	0.7769	1.0106	0.0028	0.6372	0.9991	0.5293	0.1163	AT1G65890	AAE12	Potri.004G082000	'lipid metabolism.FA synthesis and FA elongation.acyl coa ligase'
Cambium/phloem	Potra2n4c10060	0.3668	0.2431	0.8634	0.0041	0.4371	0.9991	0.8747	0.0013	AT5G25940	AT5G25940	Potri.004G184000	'development.unspecified'
Cambium/phloem	Potra2n1c3917	0.8365	0.0146	0.8525	0.0084	0.2733	0.9991	0.1982	0.7238			Potri.001G462800
Cambium/phloem	Potra2n8c18096	0.2925	0.3686	0.8342	0.0082	0.44	0.9991	0.7402	0.002	AT3G63410	APG1	Potri.008G159400	'secondary metabolism.isoprenoids.tocopherol biosynthesis.MPBQ/MSBQ methyltransferase'
Cambium/phloem	Potra2n10c21295	0.0431	0.9492	0.832	0.0025	0.1764	0.9991	0.251	0.6051			Potri.010G128700	'not assigned.unknown'
Cambium/phloem	Potra2n3c8122	0.3264	0.2515	0.7555	0.0021	0.5684	0.9933	0.3807	0.1529	AT3G21250	ABCC8	Potri.003G034700	'transport.ABC transporters and multidrug resistance systems'
Cambium/phloem	Potra2n3c7161	0.4858	0.2842	0.7355	0.0065	0.6485	0.5971	0.6273	0.052	AT1G02800	CEL2	Potri.001G083200		PtCel9B1	GH9	Glycoside Hydrolase Family 9 protein	Cellulose	Cellulose degradation	Takahashi, J., Rudsander, U. J., Hedenström, M., Banasiak, A., Harholt, J., Amelot, N., ... & Mellerowicz, E. J. (2009). KORRIGAN1 and its aspen homolog PttCel9A1 decrease cellulose crystallinity in Arabidopsis stems. Plant and cell physiology, 50(6), 1099-1115.PMID:19398462	Ohmiya, Y., Samejima, M., Shiroishi, M., Amano, Y., Kanda, T., Sakai, F. and Hayashi, T. (2000) Evidence that endo-1,4-beta-glucanases act on cellulose in suspension-cultured poplar cells. Plant J. 24, 147-158.PMID:11069690			no clear ortholog
Cambium/phloem	Potra2n10c21078	0.4775	0.0011	0.6587	0.0003	0.6282	0.2489	0.3116	0.0753	AT1G48100	PGX3	Potri.010G152000	'cell wall.degradation.pectate lyases and polygalacturonases'	PtPG43	GH28	Glycoside Hydrolase Family 28 protein	Pectin	pectin degradation	Yang ZL, Liu HJ, Wang XR, Zeng QY(2013) Molecular evolution and expression divergence of the Populus polygalacturonase supergene family shed light on the evolution of increasingly complex organs in plants. New Phytol 197: 1353–1365.PMID:23346984				AT1G48100
Cambium/phloem	Potra2n4c8733	0.1966	0.4017	0.6168	0	0.3395	0.7046	0.4232	0.0016	AT5G08380	AGAL1	Potri.004G038100	'minor CHO metabolism.galactose.alpha-galactosidases'		GH27	Glycoside Hydrolase Family 27 protein
Cambium/phloem	Potra2n5c12563	0.4692	0.0048	0.6131	0.0005	0.1058	0.9991	0.2495	0.3169	AT1G69550	AT1G69550	Potri.T047500	'stress.biotic.PR-proteins'
Cambium/phloem	Potra2n15c28996	0.4123	0.0564	0.6116	0.0099	0.307	0.9991	0.0724	0.8808	AT3G59140	ABCC10	Potri.015G023800	'transport.ABC transporters and multidrug resistance systems'
Cambium/phloem	Potra2n4c9476	0.2414	0.265	0.6055	0	0.6437	0	0.5302	0.0015	AT5G15780	AT5G15780	Potri.004G114300	'stress.abiotic.unspecified'
Cambium/phloem	Potra2n1c62	0.5483	0.0119	0.5931	0.0004	0.3701	0.9933	0.4387	0.0731	AT1G55320	AAE18	Potri.001G006700	'lipid metabolism.FA synthesis and FA elongation.acyl coa ligase'
Cambium/phloem	Potra2n3c7196	0.2236	0.4011	0.5905	0.0027	0.5023	0.6629	0.3382	0.088	AT4G24040	TRE1	Potri.003G144000	'minor CHO metabolism.trehalose.trehalase'	PtTre4	GH37	Glycoside Hydrolase Family 37 protein	Sugar	Trehalose degradation	Geisler-Lee J, Geisler M, Coutinho PM, Segerman B, Nishikubo N, Takahashi J, Aspeborg H, Djerbi S, Master E, Andersson-Gunnerås S, Sundberg B, Karpinski S, Teeri TT, Kleczkowski LA, Henrissat B & Mellerowicz EJ ( 2006). Poplar Carbohydrate-Active Enzymes (CAZymes). Gene identification and expression analyses. Plant Physiol 140: 946-962.; PMID:16415215				AT4G24040	TRE1
Cambium/phloem	Potra2n14c27339	-0.3109	0.0717	-0.5988	0.0004	-0.0523	0.9991	-0.217	0.3796	AT2G47440		Potri.014G122300	'stress.abiotic.heat'
Cambium/phloem	Potra2n15c27987	-0.5904	0.0614	-0.6089	0.0085	-0.4661	0.6968	-0.4966	0.0358	AT3G48970	AtHMP29	Potri.015G144300
Cambium/phloem	Potra2n11c22997	0.2036	0.4279	-0.6104	0.0042	-0.4041	0.8448	-0.3706	0.1164	AT4G05420	DDB1A	Potri.001G357900	'stress.abiotic.light'
Cambium/phloem	Potra2n2c6221	-0.2121	0.532	-0.729	0.009	0.0151	0.9991	-0.1955	0.6772	AT1G75580	SAUR51	Potri.002G024300	'hormone metabolism.auxin.induced-regulated-responsive-activated'
Cambium/phloem	Potra2n1c568	0.1342	0.8186	-0.7626	0.01	-0.057	0.9991	0.1484	0.7819	AT1G28190	AT1G28190	Potri.001G070700	'not assigned.unknown'
Cambium/phloem	Potra2n1c3673	-0.6598	0.0667	-0.8407	0.0064	-0.5135	0.9991	-0.4919	0.329			Potri.001G422301
Cambium/phloem	Potra2n19c33938	-0.0735	0.6254	-0.9261	0	-0.0237	0.9991	0.0929	0.4555	AT5G36290	PML3	Potri.019G053400	'not assigned.unknown'
Cambium/phloem	Potra2n6c14430	-0.212	0.6776	-1.0209	0.0047	-0.859	0.1698	-0.3498	0.44	AT1G07080	AT1G07080	Potri.006G103000	'not assigned.unknown'
Cambium/phloem	Potra2n18c32452	-0.3384	0.4653	-1.0337	0.0047	-0.5575	0.9846	-0.5635	0.2889	AT5G57480		Potri.018G093600	'protein.degradation.AAA type'
Cambium/phloem	Potra2n6c13596	0.0568	0.9561	-1.0946	0.0084	-0.5824	0.9933	-0.6015	0.1178	AT5G06570	AT5G06570	Potri.006G198800	'Biodegradation of Xenobiotics'
Cambium/phloem	Potra2n9c18738	-0.7318	0.0464	-1.1147	0.0043	-1.1788	0.2025	-0.5071	0.3452	AT2G24190	SDR2	Potri.009G158200	'misc.short chain dehydrogenase/reductase (SDR)'
Cambium/phloem	Potra2n6c13170	-0.8827	0.0342	-1.1759	0.0015	-0.483	0.9991	-0.833	0.0206	AT2G25737	AT2G25737	Potri.006G242100	'not assigned.unknown'
Cambium/phloem	Potra2n4c9915	-0.3787	N.A.*	-2.197	0.0094	-0.037	0.9991	-0.0713	0.9695				'protein.glycosylation.mannosyl-oligosaccharide-1
Cambium/phloem	Potra2n1c15	-0.1209	0.3391	-0.1911	0.0876	-1.0759	0	-0.0912	0.5371	AT5G56340	ATCRT1	Potri.001G001500	'protein.degradation.ubiquitin.E3.RING'
Cambium/phloem	Potra2n2c6400	-1.2242	N.A.*	0.4354	N.A.*	-1.2969	0.9991	4.1186	0	AT2G33670		Potri.002G006700	'stress.biotic.signalling.MLO-like'
Cambium/phloem	Potra2n5c10807	2.0016	0.0307	1.1321	0.4576	1.4579	0.8627	3.2186	0.0001	AT1G19510	RL5	Potri.005G228000	'RNA.regulation of transcription.MYB-related transcription factor family'
Cambium/phloem	Potra2n1474s37092	-0.1686	N.A.*	2.0377	0.191	2.2345	0.8601	2.455	0.0074	AT2G21300	AT2G21300	Potri.004G162800	'cell.organisation'
Cambium/phloem	Potra2n5c10791	1.1659	0.3496	1.5313	0.0628	0.9929	0.9991	1.8484	0.0056	AT5G42800	DFR	Potri.005G229500	'secondary metabolism.flavonoids.dihydroflavonols.dihydroflavonol 4-reductase'
Cambium/phloem	Potra2n3c6889	0.4656	0.6604	1.2048	0.1949	1.3672	0.9022	1.7562	0.0014	AT5G13930	TT4	Potri.003G176800	'secondary metabolism.flavonoids.chalcones'
Cambium/phloem	Potra2n1c418	0.6302	0.4225	1.2592	0.0397	1.1109	0.9933	1.5241	0.0065	AT5G13930	TT4	Potri.001G051500	'secondary metabolism.flavonoids.chalcones'
Cambium/phloem	Potra2n1c2820	0.7039	0.1849	1.0052	0.0546	1.3565	0.155	1.4633	0.0001	AT5G14010	KNU	Potri.001G324600	'not assigned.unknown'
Cambium/phloem	Potra2n5c10769	0.9649	N.A.*	1.1567	0.0894	0.4055	0.9991	1.4512	0.0023	AT1G75430	BLH11	Potri.005G232000
Cambium/phloem	Potra2n17c30860	0.9634	0.0839	1.0407	0.1653	1.0488	0.6629	1.3221	0.0061	AT3G14460	LRRAC1	Potri.017G121900	'stress.biotic'
Cambium/phloem	Potra2n4c9217	0.9856	0.0724	0.309	0.7706	0.8122	0.9991	1.3187	0.0045	AT1G22640	MYB3	Potri.004G088100	'RNA.regulation of transcription.MYB domain transcription factor family'
Cambium/phloem	Potra2n1c2225	0.7872	0.2262	1.2357	0.0318	1.1091	0.6978	1.2965	0.0051	AT5G12440		Potri.001G255532
Cambium/phloem	Potra2n6c14360	0.0574	0.7899	0.0328	0.9117	0.1493	0.9991	1.2155	0	AT5G01920	STN8	Potri.006G109700	'protein.postranslational modification'
Cambium/phloem	Potra2n12c24367	0.9251	0.1852	0.1103	0.9021	0.3618	0.9991	1.1225	0.0016	AT5G14920	GASA14	Potri.012G076700	'hormone metabolism.gibberelin.induced-regulated-responsive-activated'
Cambium/phloem	Potra2n6c15270	0.8803	0.0396	0.6782	0.2675	0.9057	0.7581	1.1111	0.0047			Potri.006G012600	'not assigned.unknown'
Cambium/phloem	Potra2n12c23799	0.7586	0.1484	0.1027	0.9105	0.3961	0.9991	1.0313	0.0047	AT5G53510	OPT9	Potri.012G019700	'transport.peptides and oligopeptides'
Cambium/phloem	Potra2n2c5933	0.3643	0.5733	0.8542	0.0983	0.8416	0.9192	1.031	0.0024	AT3G59030	TT12	Potri.002G055100	'transport.misc'
Cambium/phloem	Potra2n10c20562	0.4255	0.3157	0.9958	0.0194	0.0599	0.9991	1.0205	0.0005			Potri.010G208800	'not assigned.unknown'
Cambium/phloem	Potra2n8c17695	0.4076	0.6505	0.9393	0.0679	0.8471	0.9543	1.0175	0.0049	AT1G75290	AT1G75290	Potri.008G116500	'secondary metabolism.flavonoids.isoflavones.isoflavone reductase'
Cambium/phloem	Potra2n16c29612	0.3234	0.6198	0.5298	0.4176	0.5458	0.9991	1.0058	0.0064	AT4G35270	NLP2	Potri.016G042900	'RNA.regulation of transcription.NIN-like bZIP-related family'
Cambium/phloem	Potra2n19c33894	0.4437	0.2173	0.6354	0.0349	0.4409	0.9991	0.9577	0			Potri.T134750
Cambium/phloem	Potra2n10c22188	0.631	0.0367	0.6271	0.1074	0.6959	0.3637	0.8979	0.0001	AT3G16560	AT3G16560	Potri.010G024800	'protein.postranslational modification'
Cambium/phloem	Potra2n19c33294	0.4218	0.016	0.3998	0.0621	0.321	0.9763	0.8755	0			Potri.T119500	'not assigned.unknown'
Cambium/phloem	Potra2n210s34970	0.4795	0.1034	0.5458	0.0721	0.6547	0.8947	0.8652	0			Potri.002G207500	'not assigned.unknown'
Cambium/phloem	Potra2n15c28170	0.2241	0.4962	0.4131	0.0642	0.6157	0.1762	0.8453	0	AT5G51100	FSD2	Potri.015G110400	'redox.dismutases and catalases'
Cambium/phloem	Potra2n4c8934	0.1551	0.7199	0.5536	0.1028	0.5283	0.9709	0.8435	0.007	AT1G20850	XCP2	Potri.004G057700	'protein.degradation.cysteine protease'
Cambium/phloem	Potra2n12c24570	0.356	0.2901	0.4766	0.1924	0.5072	0.9192	0.8364	0.0017			Potri.012G101800	'not assigned.unknown'
Cambium/phloem	Potra2n19c33851	0.2083	0.6333	0.6247	0.0906	0.6252	0.8947	0.824	0.0034	AT3G26590	AT3G26590	Potri.019G063500	'transport.misc'
Cambium/phloem	Potra2n4c9404	0.4934	0.0101	0.3512	0.1679	0.4729	0.6061	0.8202	0			Potri.004G105900	'not assigned.unknown'
Cambium/phloem	Potra2n15c28166	-0.0557	0.8546	0.0669	0.8209	0.0752	0.9991	0.8119	0	AT5G19910	MED31	Potri.015G110900	'RNA.regulation of transcription.unclassified'
Cambium/phloem	Potra2n10c20515	0.4961	0.3333	0.817	0.0116	0.6701	0.9991	0.8018	0.0025	AT3G46240	AT3G46240	Potri.010G213100	'signalling.receptor kinases.misc'	PtMD136
Cambium/phloem	Potra2n14c26466	0.4731	0.0567	0.3281	0.358	0.3118	0.9991	0.7948	0.0001	AT2G39540		Potri.014G020100	'hormone metabolism.gibberelin.induced-regulated-responsive-activated'
Cambium/phloem	Potra2n6c14656	0.6082	0.0618	0.4779	0.063	0.5531	0.3954	0.7424	0	AT2G07050	CAS1	Potri.006G079200	'secondary metabolism.isoprenoids.terpenoids'
Cambium/phloem	Potra2n2c6091	0.3837	0.1754	0.6275	0.1232	0.5625	0.9988	0.7308	0.0041	AT3G23240	ERF1	Potri.002G039000	'hormone metabolism.ethylene.signal transduction'
Cambium/phloem	Potra2n12c24298	0.3841	0.2321	0.3092	0.575	0.3185	0.9991	0.7077	0.0051	AT3G19000		Potri.012G069200	'hormone metabolism.ethylene.synthesis-degradation'
Cambium/phloem	Potra2n4c8863	0.1396	0.7174	0.4135	0.1946	0.128	0.9991	0.7011	0.0001	AT2G34060	AT2G34060	Potri.004G052100	'misc.peroxidases'
Cambium/phloem	Potra2n8c16865	0.4049	0.1262	0.4758	0.0459	0.5214	0.8351	0.7008	0	AT4G24350	AT4G24350	Potri.008G028600	'not assigned.unknown'
Cambium/phloem	Potra2n2c5129	0.4424	0.1198	0.1894	0.6657	0.0492	0.9991	0.6968	0.0054	AT2G44940	ERF34	Potri.002G141200
Cambium/phloem	Potra2n3c8368	0.3438	0.0977	0.2073	0.4793	0.2682	0.9991	0.6908	0	AT1G09812	AT1G09812	Potri.003G006900	'not assigned.unknown'
Cambium/phloem	Potra2n18c32523	0.3622	0.1638	0.3132	0.3415	0.3944	0.9863	0.6896	0.0013	AT4G29110	AT4G29110	Potri.018G086500	'not assigned.unknown'
Cambium/phloem	Potra2n8c18136	0.3612	0.0115	0.1849	0.2906	0.3769	0.1899	0.6793	0			Potri.008G163400	'not assigned.unknown'
Cambium/phloem	Potra2n10c22189	0.2949	0.1652	0.3068	0.3147	0.4074	0.6494	0.6482	0	AT5G27690	AtHMP49	Potri.010G024700
Cambium/phloem	Potra2n9c18777	0.324	0.104	0.272	0.4365	0.0909	0.9991	0.6462	0	AT2G27150	AAO3	Potri.009G153800	'hormone metabolism.abscisic acid.synthesis-degradation'
Cambium/phloem	Potra2n8c18177	0.5002	0.0698	0.6704	0.0185	0.7568	0.0883	0.6453	0.0061	AT4G14368		Potri.008G167500	'cell.division'
Cambium/phloem	Potra2n6c12859	0.3765	0.1034	0.3154	0.3144	0.5019	0.7211	0.6224	0.0047	AT1G29150	ATS9	Potri.006G277900	'protein.degradation.ubiquitin.proteasom'
Cambium/phloem	Potra2n2c6297	0.2787	0.2365	0.238	0.4266	0.0414	0.9991	0.6198	0.0011	AT1G20225	AT1G20225	Potri.002G017500	'not assigned.unknown'
Cambium/phloem	Potra2n15c28167	-0.147	0.2469	0.0253	0.9188	0.0677	0.9991	0.6183	0	AT5G51120	PABN1	Potri.015G110800	'RNA.processing'
Cambium/phloem	Potra2n124s34591	-0.1234	0.7216	0.2586	0.3724	-0.3247	0.9991	0.6122	0.0021	AT1G11545	XTH8	Potri.011G025800	'cell wall.modification'	PtXTH16	GH16	Glycoside Hydrolase Family 16 protein	XG	XG modification	Geisler-Lee J, Geisler M, Coutinho PM, Segerman B, Nishikubo N, Takahashi J, Aspeborg H, Djerbi S, Master E, Andersson-Gunnerås S, Sundberg B, Karpinski S, Teeri TT, Kleczkowski LA, Henrissat B & Mellerowicz EJ ( 2006). Poplar Carbohydrate-Active Enzymes (CAZymes). Gene identification and expression analyses. Plant Physiol 140: 946-962.; PMID:16415215	Nishikubo N, Takahashi J, Roos AA, Derba-Maceluch M, Piens K, Brumer H, Teeri TT, Stålbrand H, Mellerowicz EJ (2011). XET-mediated xyloglucan rearrangements in developing wood of hybrid aspen (Populus tremula x tremuloides). Plant Physiol. 155: 399-413PMID:21057113			At1g11545	XTH8
Cambium/phloem	Potra2n266s35150	0.1675	0.6591	0.7843	0.013	0.5564	0.8287	0.6095	0.0052	AT5G17050	UGT78D2	Potri.006G171100	'misc.UDP glucosyl and glucoronyl transferases'			Glycosyltransferase Family 1 protein
Cambium/phloem	Potra2n4c9349	0.3139	0.2887	0.3633	0.207	0.4335	0.7968	0.6003	0.0065	AT3G02550	LBD41	Potri.004G100100
Cambium/phloem	Potra2n7c15718	0.4445	0.0537	0.2491	0.4221	0.1675	0.9991	0.5968	0.0003	AT4G05430	AT4G05430	Potri.007G111000			CBM43	Carbohydrate-Binding Module Family 43 protein
Cambium/phloem	Potra2n8c17004	0.2329	0.3382	0.2711	0.4915	0.3035	0.9991	0.5919	0.0054	AT2G38890	AT2G38890	Potri.008G044500	'DNA.synthesis/chromatin structure'
Cambium/phloem	Potra2n18c32076	-0.2045	0.3775	-0.1087	0.7556	-0.2223	0.9991	-0.5956	0.0002	AT1G07400	HSP17.8	Potri.018G140600	'stress.abiotic.heat'
Cambium/phloem	Potra2n2c4542	-0.2929	0.2336	-0.3346	0.4158	-0.3342	0.9991	-0.5973	0.0017	AT1G02860	NLA	Potri.002G205400	'protein.degradation.ubiquitin.E3.RING'
Cambium/phloem	Potra2n7c16581	-0.5111	0.0307	-0.3164	0.3014	-0.4015	0.9607	-0.6032	0.0008	AT2G22830	SQE2	Potri.007G007600	'hormone metabolism.brassinosteroid.synthesis-degradation.sterols.other'
Cambium/phloem	Potra2n2c6142	-0.5199	0.0472	-0.1845	0.6135	-0.2706	0.9991	-0.6067	0.0015	AT1G27680	APL2	Potri.002G033400	'major CHO metabolism.synthesis.starch.AGPase'
Cambium/phloem	Potra2n3c6682	-0.4018	0.1613	-0.0416	0.9471	-0.1304	0.9991	-0.6155	0.0049	AT3G54500	LNK2	Potri.003G200600	'not assigned.unknown'
Cambium/phloem	Potra2n2c4932	-0.4719	0.037	-0.2852	0.4563	-0.4502	0.6746	-0.6204	0.0012	AT1G01490	AtHMP01	Potri.002G163400	'DNA.repair'
Cambium/phloem	Potra2n2c4152	-0.3588	0.254	-0.5042	0.0656	-0.3594	0.9858	-0.6455	0.009	AT3G25400	AT3G25400	Potri.002G250000	'not assigned.unknown'
Cambium/phloem	Potra2n13c25644	-0.6073	0.055	-0.1135	0.7444	-0.4343	0.9608	-0.6734	0	AT5G12080	MSL10	Potri.013G072800	'signalling.unspecified'
Cambium/phloem	Potra2n6c14936	-0.0084	0.9856	-0.3013	0.2486	-0.1347	0.9991	-0.6735	0.0001	AT3G57520	SIP2	Potri.006G052800	'minor CHO metabolism.raffinose family.raffinose synthases.putative'		GH36	Glycoside Hydrolase Family 36 protein
Cambium/phloem	Potra2n14c26463	-0.5198	0.0293	-0.5627	0.041	-0.538	0.4926	-0.6743	0.0001	AT4G24220	VEP1	Potri.014G019600	'development.unspecified'
Cambium/phloem	Potra2n7c15838	-0.5832	0.0342	-0.0389	0.9529	-0.2215	0.9991	-0.6911	0.0013	AT5G08720	HCF145	Potri.005G070700	'not assigned.unknown'
Cambium/phloem	Potra2n14c27187	-0.3672	0.3673	-0.2443	0.5173	-0.3288	0.9991	-0.6933	0.0001	AT5G24470	PRR5	Potri.014G106000	'RNA.regulation of transcription.Psudo ARR transcription factor family'
Cambium/phloem	Potra2n16c30188	-0.5449	0.1164	-0.2255	0.5805	-0.3255	0.9991	-0.6977	0.0064	AT3G53830	AT3G53830	Potri.016G101700	'cell.division'
Cambium/phloem	Potra2n19c34139	-0.43	0.1137	-0.2517	0.7059	-0.1644	0.9991	-0.7039	0.0054	AT1G08530	AT1G08530	Potri.019G030400	'not assigned.unknown'
Cambium/phloem	Potra2n3c7705	-0.6929	0.016	-0.5158	0.1162	-0.3815	0.9991	-0.7062	0.0082	AT1G32540	LOL1	Potri.003G090300	'RNA.regulation of transcription.unclassified'
Cambium/phloem	Potra2n4c9696	-0.5168	0.02	-0.0883	0.7918	-0.0014	0.9993	-0.7128	0	AT2G15620	NIR1	Potri.004G140800	'N-metabolism.nitrate metabolism.nitrite reductase'
Cambium/phloem	Potra2n5c12689	-0.6773	0.0181	-0.3744	0.3557	-0.0859	0.9991	-0.7278	0.0053	AT1G09240	NAS3	Potri.005G014300
Cambium/phloem	Potra2n12c24382	-0.63	0.0157	-0.2924	0.4766	-0.3874	0.9987	-0.7537	0.0031	AT1G23870	TPS9	Potri.012G078500	'minor CHO metabolism.trehalose.potential TPS/TPP'	PtTre6pPase_8	GT20	Glycosyltransferase Family 20 protein	Sugar	Trehalose biosynthesis	Geisler-Lee J, Geisler M, Coutinho PM, Segerman B, Nishikubo N, Takahashi J, Aspeborg H, Djerbi S, Master E, Andersson-Gunnerås S, Sundberg B, Karpinski S, Teeri TT, Kleczkowski LA, Henrissat B & Mellerowicz EJ ( 2006). Poplar Carbohydrate-Active Enzymes (CAZymes). Gene identification and expression analyses. Plant Physiol 140: 946-962.; PMID:16415215				AT1G70290/AT1G23870/AT1G60140	TPS8/TPS9/TPS10
Cambium/phloem	Potra2n394s35532	-0.3865	0.2906	0.1726	0.8209	0.1048	0.9991	-0.7571	0.0095	AT5G60850	OBP4	Potri.012G063800	'RNA.regulation of transcription.C2C2(Zn) DOF zinc finger family'
Cambium/phloem	Potra2n6c14279	-0.3086	0.4837	-0.2141	0.6917	-0.3049	0.9991	-0.7603	0.0095	AT2G36630	AT2G36630	Potri.006G117900	'not assigned.unknown'
Cambium/phloem	Potra2n2c4530	-0.0479	0.9576	-0.2948	0.472	-0.4129	0.9991	-0.7643	0.0072	AT2G47750	GH3.9	Potri.002G206400	'hormone metabolism.auxin.induced-regulated-responsive-activated'
Cambium/phloem	Potra2n5c11600	-0.7519	0.0774	-0.2927	0.6442	-0.3536	0.9991	-0.792	0.001	AT5G67030	ABA1	Potri.005G138400	'hormone metabolism.abscisic acid.synthesis-degradation.synthesis.zeaxanthin epoxidase'
Cambium/phloem	Potra2n6c13057	-0.0531	0.909	-0.496	0.0855	-0.5677	0.6746	-0.8022	0.0005	AT4G32280	IAA29	Potri.006G255200	'RNA.regulation of transcription.Aux/IAA family'
Cambium/phloem	Potra2n1c1772	-0.7317	0.0614	-0.2236	0.6748	-0.4074	0.9991	-0.8514	0.0022	AT5G64170	LNK1	Potri.001G205800	'not assigned.unknown'
Cambium/phloem	Potra2n5c11193	-0.6964	0.091	-0.6564	0.1644	-0.4716	0.9991	-0.8688	0.0045	AT1G77000	SKP2B	Potri.005G185700	'protein.degradation.ubiquitin.E3.SCF.FBOX'
Cambium/phloem	Potra2n6c14192	0.0988	0.8654	0.1155	0.8357	-0.1141	0.9991	-0.8818	0.0016	AT2G37170	PIP2B	Potri.006G128000	'transport.Major Intrinsic Proteins.PIP'
Cambium/phloem	Potra2n16c30162	-0.6573	0.1393	-0.8971	0.0376	-0.5946	0.9991	-0.897	0.0091	AT2G36830	GAMMA-TIP	Potri.016G098200	'transport.Major Intrinsic Proteins.TIP'
Cambium/phloem	Potra2n12c23965	-0.5341	0.3872	-0.2732	0.6759	-0.3121	0.9991	-0.968	0.0056	AT5G24120	SIGE	Potri.012G031100	'RNA.transcription'
Cambium/phloem	Potra2n10c20131	-0.5005	0.4201	-0.1288	0.8303	-0.2462	0.9991	-0.9922	0	AT3G21150	BBX32	Potri.010G251800
Cambium/phloem	Potra2n10c20479	-0.7563	0.0635	-0.4149	0.325	-0.3428	0.9991	-1.0727	0.0022	AT3G54770	ARP1	Potri.010G216800	'RNA.RNA binding'
Cambium/phloem	Potra2n1c205	-0.9419	0.1307	-0.408	0.5763	-0.4416	0.9991	-1.0799	0.0089	AT3G54500	LNK2	Potri.001G025100	'not assigned.unknown'
Cambium/phloem	Potra2n3c8020	-1.0535	0.0281	0.0377	0.9771	-0.1306	0.9991	-1.1053	0.0011	AT3G16240	DELTA-TIP	Potri.003G050900	'transport.Major Intrinsic Proteins.TIP'
Cambium/phloem	Potra2n9c19894	-0.5962	0.2869	-0.1105	0.8942	0.0948	0.9991	-1.1427	0.0096	AT4G01470		Potri.009G027200	'transport.Major Intrinsic Proteins.TIP'
Cambium/phloem	Potra2n1c2895	-0.5989	0.077	-0.7032	0.0622	-0.3293	0.9991	-1.1894	0.0001	AT3G27170	CLC-B	Potri.001G331700	'transport.unspecified anions'
Cambium/phloem	Potra2n13c25750	-0.7463	0.1705	-1.1418	0.0497	-0.4831	0.9991	-1.2206	0.0016				'protein.glycosylation.mannosyl-oligosaccharide-1
Cambium/phloem	Potra2n2c4437	-0.6954	0.1164	-0.4979	0.4244	-0.2977	0.9991	-1.251	0.0097	AT1G05100	MAPKKK18	Potri.002G228200	'protein.postranslational modification'
Cambium/phloem	Potra2n10c20659	-1.0609	0.083	-0.675	0.1838	-0.6683	0.9991	-1.2546	0.0002	AT3G55580	TCF1	Potri.010G199100	'cell.division'
Cambium/phloem	Potra2n12c24746	-0.0624	0.9504	0.2305	0.759	0.2748	0.9991	-1.4563	0.0032	AT4G22590	TPPG	Potri.012G126100	'minor CHO metabolism.trehalose.TPP'
Cambium/phloem	Potra2n12c23981	-0.9954	0.1184	-1.1148	0.0783	-1.194	0.87	-1.5105	0.0023	AT1G74090	SOT18	Potri.012G032700
Cambium/phloem	Potra2n9c18854	-0.0775	0.9142	-0.243	0.6669	-0.1495	0.9991	-1.6179	0	AT3G07350	AT3G07350	Potri.009G144600	'not assigned.unknown'
Cambium/phloem	Potra2n2c4766	-1.4258	0.0951	-0.6887	0.5061	-0.6419	0.9991	-1.6903	0.0038	AT1G01060	LHY	Potri.002G180800	'RNA.regulation of transcription.MYB-related transcription factor family'
Cambium/phloem	Potra2n6c15268	-0.4002	0.7673	-1.1034	0.387	-0.5464	0.9991	-1.7818	0.0016	AT5G47560	TDT	Potri.006G013900	'transport.unspecified cations'
Cambium/phloem	Potra2n1c2102	-0.1518	0.8739	-0.3914	0.7395	0.0461	0.9991	-1.8415	0.0077	AT2G29090	CYP707A2	Potri.001G242600	'misc.cytochrome P450'
Cambium/phloem	Potra2n1c2034	-2.1445	0.1223	0.0143	0.9927	-0.6051	0.9991	-2.0143	0.0028	AT4G01470		Potri.001G235300	'transport.Major Intrinsic Proteins.TIP'
Cambium/phloem	Potra2n14c27196	-1.3864	0.1581	-0.9483	0.4171	-0.6121	0.9991	-2.0321	0.0017	AT1G01060	LHY	Potri.014G106800	'RNA.regulation of transcription.MYB-related transcription factor family'
Cambium/phloem	Potra2n8c18567	-1.4183	N.A.*	-1.5942	0.1496	-1.5121	0.9933	-2.7368	0.002	AT5G18600	ROXY10	Potri.018G049400	'redox.glutaredoxins'
Cambium/phloem	Potra2n7c15818	-2.0094	0.1057	-0.921	0.6887	-0.4708	0.9991	-3.2042	0.0064	AT5G09220	AAP2	Potri.007G100100	'transport.amino acids'
Cambium/phloem	Potra2n9c19556	-2.1101	N.A.*	-1.3486	0.3813	-3.1698	0.2285	-3.3703	0.0054			Potri.008G147700	'not assigned.unknown'
Cambium/phloem	Potra2n1c224	-1.7763	N.A.*	0.3999	0.7948	0.9245	0.9991	-4.0802	0.0019	AT3G54450	AT3G54450	Potri.001G027100	'transport.peptides and oligopeptides'
Cambium/phloem	Potra2n12c23826	-2.0956	0.3369	0.2218	0.9391	0.1823	0.9991	-4.6978	0.0095				'protein.glycosylation.mannosyl-oligosaccharide-1
Cambium/phloem	Potra2n3c7962	-1.0042	0.6731	-1.2757	0.6058	-2.4834	0.9933	-7.5346	0.0054	AT5G67150	AT5G67150	Potri.003G057000	'secondary metabolism.phenylpropanoids'
Xylem	Potra2n10c20131	-0.712	0.405	-0.3814	0.473	-0.3231	0.7801	-1.086	0.0001	AT3G21150	BBX32	Potri.010G251800
Xylem	Potra2n10c20266	0.3036	0.5354	0.4773	0.0346	0.4422	0.3615	0.5911	0.0021			Potri.010G238700	'not assigned.unknown'
Xylem	Potra2n10c20562	0.9147	0	0.5947	0.0677	0.5257	0.2335	0.6958	0.0001			Potri.010G208800	'not assigned.unknown'
Xylem	Potra2n10c20727	-0.8584	0.3488	-0.5084	0.2281	-0.7775	0.4043	-1.068	0.0003	AT4G00430		Potri.010G191900	'transport.Major Intrinsic Proteins.PIP'
Xylem	Potra2n10c20745	0.6519	0.0235	0.2337	0.4843	0.5688	0.339	0.6288	0.0065	AT3G51880	HMGB1	Potri.010G189900	'RNA.regulation of transcription.Nucleosome/chromatin assembly factor group'
Xylem	Potra2n10c20932	-0.6327	0.3103	-0.1927	0.7797	-0.434	0.4448	-1.0777	0	AT1G69600	ZFHD1	Potri.010G169400	'RNA.regulation of transcription.zf-HD'
Xylem	Potra2n10c21078	-0.5446	0.3765	-0.0636	0.8949	-0.0162	0.9919	-0.6343	0.0076	AT1G48100	PGX3	Potri.010G152000	'cell wall.degradation.pectate lyases and polygalacturonases'	PtPG43	GH28	Glycoside Hydrolase Family 28 protein	Pectin	pectin degradation	Yang ZL, Liu HJ, Wang XR, Zeng QY(2013) Molecular evolution and expression divergence of the Populus polygalacturonase supergene family shed light on the evolution of increasingly complex organs in plants. New Phytol 197: 1353–1365.PMID:23346984				AT1G48100
Xylem	Potra2n10c21295	0.5282	0.2904	1.0773	0	0.3447	0.5492	0.5588	0.0282			Potri.010G128700	'not assigned.unknown'
Xylem	Potra2n10c21440	-0.1373	0.7911	-0.6517	0.0012	-0.2454	0.4962	-0.1613	0.5914	AT1G23030	PUB11	Potri.010G113900	'protein.degradation.ubiquitin.E3.RING'
Xylem	Potra2n10c21677	0.356	0.5886	0.884	0.0024	0.3334	0.6718	0.0709	0.909	AT1G05370	AT1G05370	Potri.010G088300	'protein.targeting.secretory pathway.unspecified'
Xylem	Potra2n10c21738	0.8018	0	0.7188	0.0003	0.5753	0.1118	0.7772	0	AT3G22890	APS1	Potri.010G081200	'S-assimilation.ATPS'
Xylem	Potra2n10c21892	-0.7446	0.5033	-0.4464	0.2763	-0.3125	0.8381	-1.1249	0.0001	AT3G23920	BAM1	Potri.010G062900	'major CHO metabolism.degradation.starch.starch cleavage.beta amylase'	PtBAMY2	GH14	Glycoside Hydrolase Family 14 protein	Starch	Starch degradation	Geisler-Lee J, Geisler M, Coutinho PM, Segerman B, Nishikubo N, Takahashi J, Aspeborg H, Djerbi S, Master E, Andersson-Gunnerås S, Sundberg B, Karpinski S, Teeri TT, Kleczkowski LA, Henrissat B & Mellerowicz EJ ( 2006). Poplar Carbohydrate-Active Enzymes (CAZymes). Gene identification and expression analyses. Plant Physiol 140: 946-962.; PMID:16415215				AT3G23920	BMY7
Xylem	Potra2n10c22065	-0.8256	0.3841	-0.3906	0.4161	-0.1242	0.9478	-0.9216	0.0051	AT1G10640	AT1G10640	Potri.010G042100	'cell wall.degradation.pectate lyases and polygalacturonases'	PtPG41	GH28	Glycoside Hydrolase Family 28 protein	Pectin	pectin degradation	Yang ZL, Liu HJ, Wang XR, Zeng QY(2013) Molecular evolution and expression divergence of the Populus polygalacturonase supergene family shed light on the evolution of increasingly complex organs in plants. New Phytol 197: 1353–1365.PMID:23346984				At1g10640/At1g60590
Xylem	Potra2n11c22393	0.0945	0.875	0.1631	0.5272	0.0549	0.9057	0.9389	0	AT5G23810	AAP7	Potri.011G167200	'transport.amino acids'
Xylem	Potra2n11c22489	-0.6346	0.5354	-0.5899	0.1767	-0.9513	0.1915	-1.0728	0.0018	AT5G11720	AGLU1	Potri.011G154500			GH31	Glycoside Hydrolase Family 31 protein	uncharacterized						no clear ortholog
Xylem	Potra2n11c22490	-1.0677	0.257	-0.8379	0.2723	-0.6609	0.5794	-1.3057	0.0007	AT5G11720	AGLU1	Potri.011G154200			GH31	Glycoside Hydrolase Family 31 protein	uncharacterized						no clear ortholog
Xylem	Potra2n11c22994	0.8641	0	0.9859	0	0.8719	0.0001	0.7462	0	AT1G30440	NRL2	Potri.011G091100	'signalling.light'
Xylem	Potra2n11c23069	1.0673	0.0973	0.4848	0.3115	0.65	0.3767	1.0207	0.0021	AT3G14690	CYP72A15	Potri.011G098800	'misc.cytochrome P450'
Xylem	Potra2n11c23070	1.2597	0.0109	0.5879	0.3786	0.3755	0.7597	1.3176	0	AT3G14660	CYP72A13	Potri.011G098800	'misc.cytochrome P450'
Xylem	Potra2n11c23235	0.6705	0.0729	0.0587	0.9285	0.2916	0.6847	0.8882	0.0014	AT2G27430		Potri.011G065300	'protein.degradation.ubiquitin.E3.RING'
Xylem	Potra2n11c23356	-0.3415	0.6421	0.2734	0.5633	0.0985	0.9148	-1.1477	0.0002	AT2G47960	TRAPPC13	Potri.004G040500	'not assigned.unknown'
Xylem	Potra2n11c23408	-0.5908	0.259	0.0747	0.8942	-0.4371	0.3546	-0.9589	0	AT4G05150	AT4G05150	Potri.011G041100	'protein.postranslational modification'
Xylem	Potra2n11c23495	0.7586	0.0004	-0.0014	0.9976	0.1711	0.7734	0.054	0.9252			Potri.T128400	'signalling.receptor kinases.DUF 26'
Xylem	Potra2n11c23654	-0.379	0.3985	-0.7717	0.0046	-0.7115	0.1012	-0.8043	0.0003	AT5G54570	BGLU41	Potri.001G226000			GT1	Glycoside Hydrolase Family 1 protein
Xylem	Potra2n12c23689	0.4587	0.4924	0.5954	0.0438	0.5301	0.2357	0.678	0.0005	AT5G53550	YSL3	Potri.012G024700	'transport.peptides and oligopeptides'
Xylem	Potra2n12c23709	0.1774	0.7559	0.2656	0.2193	-0.1887	0.7444	2.9558	0	AT1G73080	PEPR1	Potri.012G022800	'signalling.receptor kinases.leucine rich repeat XI'
Xylem	Potra2n12c23912	-0.4463	0.6708	-0.4262	0.3029	-0.0087	0.9921	-0.8891	0.0014	AT5G53460	GLT1	Potri.012G011700	'N-metabolism.ammonia metabolism.glutamate synthase'
Xylem	Potra2n12c23981	-0.9758	0.4614	-1.2651	0.052	-1.5259	0.1738	-1.7782	0.0003	AT1G74090	SOT18	Potri.012G032700
Xylem	Potra2n12c24430	-0.2326	0.8487	-1.0283	0.0031	-0.6615	0.2364	-0.5692	0.1127			Potri.012G085800	'not assigned.unknown'
Xylem	Potra2n12c24596	1.2268	0.0054	0.9331	0.0318	1.1921	0.038	-0.1922	0.8266	AT4G25040	CASPL1F1	Potri.012G104300	'not assigned.unknown'
Xylem	Potra2n13c24949	-0.4865	0.5178	-0.194	0.7261	-0.4226	0.5389	-0.9272	0.0009	AT2G30520	RPT2	Potri.013G159000	'signalling.light'
Xylem	Potra2n13c25050	0.3535	0.1989	0.2774	0.2337	0.1551	0.718	0.5927	0.0002	AT2G20890	PSB29	Potri.013G148400	'protein.targeting'
Xylem	Potra2n13c25313	1.2537	0.0109	1.0158	0.0567	0.8066	0.4638	1.4336	0	AT1G71870	bige1a	Potri.013G115600	'transport.misc'
Xylem	Potra2n13c25485	-3.7428	0.0007	-1.4044	N.A.*	-1.8387	0.1432	-0.1321	0.9258	AT2G19130	AT2G19130	Potri.013G096400	'protein.postranslational modification.kinase.receptor like cytoplasmatic kinase VII'
Xylem	Potra2n13c25530	0.6319	0.5505	1.5013	0.0035	1.319	0.0818	1.0834	0.0491	AT4G10250	ATHSP22.0	Potri.013G089200	'stress.abiotic.heat'
Xylem	Potra2n13c26115	-0.1615	0.813	-0.6004	0.0079	-0.3986	0.3499	-0.2756	0.3883	AT5G27600	LACS7	Potri.013G021300	'lipid metabolism.FA synthesis and FA elongation.long chain fatty acid CoA ligase'
Xylem	Potra2n13c26273	1.3241	0.0414	1.8858	0.0158	1.4954	0.0722	2.0467	0.0015	AT1G56720	AT1G56720	Potri.013G003700	'protein.postranslational modification.kinase.receptor like cytoplasmatic kinase VII'
Xylem	Potra2n14c26529	-0.0999	0.9535	-0.0158	0.9935	-0.2484	0.7906	-1.0446	0.0017	AT5G42930	AT5G42930	Potri.014G027700	'lipid metabolism.lipid degradation.lipases.triacylglycerol lipase'
Xylem	Potra2n14c26530	-0.4256	0.7074	-0.2732	0.7479	-0.2743	0.8528	-1.5628	0.0006	AT5G42930	AT5G42930	Potri.014G027700	'lipid metabolism.lipid degradation.lipases.triacylglycerol lipase'
Xylem	Potra2n14c26620	-0.2238	0.5449	-0.4586	0.0874	-1.0282	0.0059	-0.2654	0.2238			Potri.014G039400	'not assigned.unknown'
Xylem	Potra2n14c27187	-0.5366	0.3962	-0.4942	0.1381	-0.3475	0.5512	-0.7202	0.0004	AT5G24470	PRR5	Potri.014G106000	'RNA.regulation of transcription.Psudo ARR transcription factor family'
Xylem	Potra2n14c27196	-0.9785	0.4484	-0.7602	0.2891	-0.5455	0.7264	-1.3428	0.0051	AT1G01060	LHY	Potri.014G106800	'RNA.regulation of transcription.MYB-related transcription factor family'
Xylem	Potra2n14c27215	0.4742	0.2693	0.8796	0.0027	0.4003	0.4166	0.417	0.3548	AT2G46890	PNET3	Potri.014G109200	'not assigned.unknown'
Xylem	Potra2n14c27591	0.5153	0.2084	0.3173	0.2647	0.1387	0.8494	0.6231	0.0008	AT5G26570	PWD	Potri.014G147900	'major CHO metabolism.degradation.starch.glucan water dikinase'		CBM20	Carbohydrate-Binding Module Family 20 protein
Xylem	Potra2n14c27683	0.3768	0.2606	0.3879	0.2083	0.1572	0.7958	0.601	0.001	AT1G05000	PFA-DSP1	Potri.014G159100	'protein.postranslational modification'
Xylem	Potra2n1509s37114	1.4242	0.7139	0.3544	N.A.*	0.2834	0.9214	1.7836	0.0053	AT2G37430	ZAT11	Potri.001G235800	'RNA.regulation of transcription.C2H2 zinc finger family'
Xylem	Potra2n155s34744	-0.5171	0.2646	-0.2772	0.2957	-0.1874	0.7351	-0.5901	0.0044	AT2G40435	AT2G40435	Potri.006G106900	'not assigned.unknown'
Xylem	Potra2n15c28144	0.5901	0.1091	0.8317	0.0066	0.6279	0.2267	0.5067	0.058	AT2G35150	EXL7	Potri.015G122100	'signalling.in sugar and nutrient physiology'
Xylem	Potra2n15c28166	-0.0499	0.9619	0.0662	0.8372	0.0633	0.9143	0.6973	0	AT5G19910	MED31	Potri.015G110900	'RNA.regulation of transcription.unclassified'
Xylem	Potra2n15c28167	0.1105	0.6838	0.0738	0.6812	0.2143	0.3753	0.6252	0	AT5G51120	PABN1	Potri.015G110800	'RNA.processing'
Xylem	Potra2n15c28175	-0.1547	0.8801	-0.3333	0.2409	-1.0688	0.0028	-0.358	0.2434	AT5G51060	RHD2	Potri.015G109800	'stress.biotic.respiratory burst'
Xylem	Potra2n15c28392	0.7195	0.2838	0.4538	0.3893	0.784	0.3213	0.9849	0.0031	AT2G04410	AT2G04410	Potri.015G089201
Xylem	Potra2n15c29186	-1.0042	0.0188	-0.1313	0.8717	-0.4296	0.6578	-1.1497	0.0062	AT5G24580	HIPP09	Potri.015G003900
Xylem	Potra2n16c29319	0.3228	0.5945	0.5573	0.0798	0.4976	0.3005	0.8342	0.0033	AT5G47530		Potri.016G010900	'hormone metabolism.auxin.induced-regulated-responsive-activated'
Xylem	Potra2n16c30021	-1.6711	0.4414	-1.9562	0.1108	-1.0048	0.6361	-2.3745	0.0047	AT3G09600	RVE8	Potri.016G083900	'RNA.regulation of transcription.MYB-related transcription factor family'
Xylem	Potra2n16c30051	-0.0548	0.864	-0.0621	0.6786	-0.014	0.9619	-1.1047	0	AT2G37090	IRX9	Potri.016G086400	'protein.glycosylation'	PtGT43B	GT43	Glycosyltransferase Family 43 protein	Xylan	Xylan backbone biosynthesis	Geisler-Lee J, Geisler M, Coutinho PM, Segerman B, Nishikubo N, Takahashi J, Aspeborg H, Djerbi S, Master E, Andersson-Gunnerås S, Sundberg B, Karpinski S, Teeri TT, Kleczkowski LA, Henrissat B & Mellerowicz EJ ( 2006). Poplar Carbohydrate-Active Enzymes (CAZymes). Gene identification and expression analyses. Plant Physiol 140: 946-962.; PMID:16415215	Aspeborg H., Schrader, J., Coutinho, P.M., Stam, M., Kallas, A., Kjerbi, S., Nilsson, P., Denman, S., Amini, B., Sterky, F., Master, E., Sandberg, S., Mellerowicz, E., Sundberg, B., Henrissat, B. and Teeri, T.T. (2005) Carbohydrate-active enzymes involved in the secondary cell wall biogenesis in hybrid aspen. Plant Physiol. 137, 983-997.PMID:15734915	Ratke, C., Pawar, P. M.-A., Balasubramanian, V. K., Naumann, M., Duncranz, M. L., Derba-Maceluch, M., Gorzsás, A., Endo, S., Ezcurra, I. and Mellerowicz, E. J. (2015), Populus GT43 family members group into distinct sets required for primary and secondary wall xylan biosynthesis and include useful promoters for wood modification. Plant Biotechnology Journal, 13: 26–37.PMID:25100045	Ratke C, Terebieniec BK, Winestrand S, Derba-Maceluch M, Grahn T, Schiffthaler B, Ulvcrona T, Özparpucu M, Rüggeberg M, Lundqvist SO, Street NR, Jönsson LJ, Mellerowicz EJ. 2018. Downregulating aspen xylan biosynthetic GT43 genes in developing wood stimulates growth via reprograming of transcriptome. New Phytologist, in press	At2g37090	Irx9
Xylem	Potra2n16c30162	-0.2835	0.621	-0.3035	0.596	-0.6234	0.1405	-0.674	0.005	AT2G36830	GAMMA-TIP	Potri.016G098200	'transport.Major Intrinsic Proteins.TIP'
Xylem	Potra2n16c30193	-0.0901	0.9535	0.0463	0.9515	0.8848	0.0059	0.2491	0.4841	AT2G37790	AKR4C10	Potri.016G102100	'minor CHO metabolism.others'
Xylem	Potra2n16c30391	-0.3371	0.8221	-0.1337	0.881	0.5007	0.4763	-1.4022	0.0008	AT1G22380	UGT85A3	Potri.016G124400	'misc.UDP glucosyl and glucoronyl transferases'		GT1	Glycosyltransferase Family 1 protein
Xylem	Potra2n170s34789	0.4545	0.4603	0.8551	0.0037	1.3353	0	0.4007	0.3865	AT1G20060	AT1G20060	Potri.013G068501
Xylem	Potra2n17c30631	-0.7036	0.238	-0.0478	0.949	-0.5057	0.5362	-0.9638	0.0088	AT2G01570	RGA1	Potri.004G071600	'hormone metabolism.gibberelin.signal transduction'
Xylem	Potra2n17c30925	1.0512	0.0004	-0.2724	0.6755	-0.6338	0.3086	0.5352	0.1491	AT5G38450	CYP735A1	Potri.017G114200	'misc.cytochrome P450'
Xylem	Potra2n17c31139	-0.7423	0.4206	-0.2645	0.5482	-0.2824	0.7616	-0.9189	0.0003	AT5G39360	EDL2	Potri.017G090300	'not assigned.unknown'
Xylem	Potra2n17c31186	-0.212	0.7247	-0.6261	0.0019	-0.1391	0.8054	-0.3735	0.1516	AT5G39660	CDF2	Potri.017G084600	'RNA.regulation of transcription.C2C2(Zn) DOF zinc finger family'
Xylem	Potra2n17c31548	1.4153	0.0381	1.4317	0.0051	1.3949	0.1047	1.4522	0.0045	AT2G22500	UCP5	Potri.017G047800	'transport.metabolite transporters at the mitochondrial membrane'
Xylem	Potra2n17c31564	1.4357	0.0719	1.4201	0.0025	1.3804	0.0757	1.4125	0.0313	AT2G22500	UCP5	Potri.017G045100	'transport.metabolite transporters at the mitochondrial membrane'
Xylem	Potra2n18c32132	0.5233	0.2101	0.3907	0.4973	0.2046	0.7419	0.8194	0.0004	AT5G20190	AT5G20190	Potri.018G130300	'not assigned.unknown'
Xylem	Potra2n18c32363	-0.1286	0.8189	-0.6875	0.0003	-0.3456	0.3059	-0.3046	0.1208	AT4G28070	AT4G28070	Potri.018G100900	'not assigned.unknown'
Xylem	Potra2n18c32368	-0.3915	0.2036	-0.4713	0.0201	-0.2635	0.5277	-0.6226	0.0006			Potri.018G100300	'not assigned.unknown'
Xylem	Potra2n18c32369	-0.687	0.3012	-0.8634	0.0377	-0.6002	0.3013	-1.1483	0.0009			Potri.018G100166
Xylem	Potra2n18c32377	0.4688	0.6914	0.913	0.0508	1.5787	0.0059	0.3692	0.6239	AT5G57800	CER3	Potri.018G099400	'secondary metabolism.wax'
Xylem	Potra2n18c32392	-0.3767	0.6312	-0.6612	0.223	-0.4037	0.4989	-0.7807	0.0081	AT2G18700	TPS11	Potri.018G097700	'minor CHO metabolism.trehalose.TPS'	PtTre6pPase_2	GT20	Glycosyltransferase Family 20 protein	Sugar	Trehalose biosynthesis	Geisler-Lee J, Geisler M, Coutinho PM, Segerman B, Nishikubo N, Takahashi J, Aspeborg H, Djerbi S, Master E, Andersson-Gunnerås S, Sundberg B, Karpinski S, Teeri TT, Kleczkowski LA, Henrissat B & Mellerowicz EJ ( 2006). Poplar Carbohydrate-Active Enzymes (CAZymes). Gene identification and expression analyses. Plant Physiol 140: 946-962.; PMID:16415215				AT2G18700	TPS11
Xylem	Potra2n18c32570	-1.0002	0.2914	-0.7235	0.2555	-0.6392	0.6326	-1.1198	0.0003	AT5G21222	AT5G21222	Potri.018G081700	'protein.postranslational modification'
Xylem	Potra2n18c32810	-0.6252	0.0029	-0.1533	0.5821	-0.3788	0.3284	-0.0605	0.8906	AT5G39040	ABCB27	Potri.015G059700	'transport.ABC transporters and multidrug resistance systems'
Xylem	Potra2n18c33011	3.0205	0	3.715	0	2.5568	0	0.6689	0.2866	AT5G11190	SHN2	Potri.018G028000
Xylem	Potra2n18c33232	-0.0028	0.9989	-0.629	0.009	-0.4106	0.4493	-0.442	0.1042	AT4G16130	ARA1	Potri.018G003100	'ell wall.precursor synthesis.sugar kinases.arabinose-1-kinase'
Xylem	Potra2n18c33242	-0.0292	0.9605	-0.6213	0	-0.1334	0.6021	-0.0137	0.9538	AT2G24360	STYK	Potri.018G001800	'protein.postranslational modification'
Xylem	Potra2n196s34844	-0.1439	0.8668	0.622	0.0001	0.0744	0.9057	0.2206	0.698	AT4G33670	L-GalDH	Potri.001G287100	'redox.ascorbate and glutathione.ascorbate.L-galactose dehydrogenase'
Xylem	Potra2n199s34914	-0.8522	0.0004	-0.0358	0.9486	-0.0474	0.9562	-0.4695	0.0814	AT5G43330	c-NAD-MDH2	Potri.010G071000	'TCA / org transformation.other organic acid transformatons.cyt MDH'
Xylem	Potra2n19c33575	2.2113	0.008	1.1843	N.A.*	0.3152	0.93	-0.0812	N.A.*	AT5G09360	LAC14	Potri.019G088600	'secondary metabolism.simple phenols'	PtLAC44	AA1	Multicopper oxidase	Lignin	Lignin biosynthesis	Lu S, Li Q, Wei H, Chang MJ, Tunlaya-Anukit S, Kim H, Liu J, Song J, Sun YH, Yuan L, Yeh TF, Peszlen I, Ralph J, Sederoff RR, Chiang VL (2013). Ptr-miR397a is a negative regulator of laccase genes affecting lignin content in Populus trichocarpa.Proc Natl Acad Sci U S A. 110:10848-1053.				AT5G48100	LAC15
Xylem	Potra2n19c33606	-0.077	0.9622	0.8717	0.0011	0.1967	0.8273	0.0756	0.9213	AT1G34370	STOP1	Potri.019G085400	'RNA.regulation of transcription.C2H2 zinc finger family'
Xylem	Potra2n19c33660	-0.1704	0.8917	-1.0845	0.0099	-0.1776	0.8684	-0.3904	0.5456	AT1G72090	AT1G72090	Potri.019G080100	'not assigned.unknown'
Xylem	Potra2n19c33681	-0.1454	0.9742	1.2824	N.A.*	0.1363	0.9509	1.7757	0.0003	AT1G75280	AT1G75280	Potri.013G103900	'secondary metabolism.flavonoids.isoflavones.isoflavone reductase'
Xylem	Potra2n19c33894	-0.235	0.4905	-0.6282	0.0002	-0.107	0.8583	-0.3582	0.0506			Potri.T134750
Xylem	Potra2n19c33938	-0.0188	0.9716	-0.8535	0	0.1126	0.5955	0.1154	0.4585	AT5G36290	PML3	Potri.019G053400	'not assigned.unknown'
Xylem	Potra2n19c34193	0.8743	0.0671	1.1621	0.009	0.9667	0.1813	0.8594	0.0106	AT4G33270	CDC20.1	Potri.019G021800	'development.unspecified'
Xylem	Potra2n1c103	0.3992	0.2792	0.2726	0.1341	0.2143	0.6389	0.5912	0.0002	AT3G58060	MTP8	Potri.001G010300	'transport.metal'
Xylem	Potra2n1c1213	-0.6112	0.3304	-0.6865	0.0499	-1.0039	0.1576	-1.0564	0.0005				'protein.glycosylation.mannosyl-oligosaccharide-1
Xylem	Potra2n1c1292	-0.6133	0.3435	-0.9885	0.0099	-0.6005	0.3284	-0.3727	0.4682	AT5G47070	PBL19	Potri.001G149100	'protein.postranslational modification.kinase.receptor like cytoplasmatic kinase VII'
Xylem	Potra2n1c1441	-0.2631	0.3723	-0.3949	0.0152	-0.6058	0.0059	-0.2795	0.0692	AT3G14205	SAC2	Potri.001G163900	'signalling.phosphinositides'
Xylem	Potra2n1c145	-5.4055	0.0039	-0.8323	N.A.*	-0.7179	0.8018	-3.0972	N.A.*	AT3G20820	AT3G20820	Potri.001G017500	'signalling.receptor kinases.leucine rich repeat XI'
Xylem	Potra2n1c15	-0.1286	0.4511	-0.0191	0.9146	-1.0674	0	-0.0408	0.8398	AT5G56340	ATCRT1	Potri.001G001500	'protein.degradation.ubiquitin.E3.RING'
Xylem	Potra2n1c1666	-0.0005	0.9996	-0.7492	0.0079	0.1296	0.8754	-0.2789	0.5948	AT3G16500	PAP1	Potri.001G190300	'RNA.regulation of transcription.Aux/IAA family'
Xylem	Potra2n1c1772	-0.8802	0.1315	-0.4081	0.2474	-0.6157	0.4705	-0.8728	0	AT5G64170	LNK1	Potri.001G205800	'not assigned.unknown'
Xylem	Potra2n1c1849	-0.1298	0.8594	-0.5197	0.0079	-0.4223	0.1769	-0.5861	0.0006	AT5G22860	AT5G22860	Potri.001G213300	'protein.degradation'
Xylem	Potra2n1c21	0.8107	0.0051	0.0092	0.9914	-0.2548	0.621	0.3753	0.2428	AT4G26330	UNE17	Potri.001G002200	'protein.degradation.subtilases'
Xylem	Potra2n1c261	-1.6507	0.3373	-1.0588	0.3672	-0.9303	0.6509	-2.1658	0.0029	AT5G06980	LNK4	Potri.001G031800	'not assigned.unknown'
Xylem	Potra2n1c2610	0.0947	0.9421	-0.4151	0.171	-0.3864	0.314	-0.5931	0.003	AT4G34260	FUC95A	Potri.001G299000	'not assigned.unknown'	PtFUC95-B	GH95	Glycoside Hydrolase Family 95 protein	XG	XG modification					AT4G34260	AXY8, FUC95A
Xylem	Potra2n1c2614	-0.2167	0.8238	-0.7093	0.0121	-0.5774	0.2533	-0.7688	0.0014	AT2G15220		Potri.001G299500	'stress.biotic'
Xylem	Potra2n1c3029	-0.3719	0.2174	-0.3039	0.3782	-0.8	0.0723	-0.693	0	AT5G40450	RBB1	Potri.001G345300	'not assigned.unknown'
Xylem	Potra2n1c3308	-1.4395	0.2219	-0.9693	0.3338	-0.6574	0.6496	-1.5793	0.0028	AT1G17100	HBP1	Potri.001G379000	'tetrapyrrole synthesis.unspecified'
Xylem	Potra2n1c3393	-1.1493	0.008	-1.1951	0.014	-0.9826	0.1947	-0.9622	0.0076			Potri.001G388900	'secondary metabolism.phenylpropanoids'
Xylem	Potra2n1c3839	0.3072	0.4974	0.1975	0.4672	0.2727	0.4281	0.6215	0.0003	AT1G14130	DAO1	Potri.001G455400	'hormone metabolism.ethylene.synthesis-degradation'
Xylem	Potra2n1c393	-2.8883	0	-3.3855	0	-2.6905	0	-2.7055	0				'protein.glycosylation.mannosyl-oligosaccharide-1
Xylem	Potra2n1c3939	-0.1227	0.8764	-0.6529	0.0099	-0.2509	0.5878	-0.4196	0.0983	AT4G20930	HDH1	Potri.001G465600	'OPP.oxidative PP.6-phosphogluconate dehydrogenase'
Xylem	Potra2n1c395	0.6028	0.1777	0.7323	0.0218	0.2525	0.6945	0.8036	0.0067	AT1G15520	ABCG40	Potri.001G048700	'transport.ABC transporters and multidrug resistance systems'
Xylem	Potra2n1c447	-0.3291	0.4488	-0.4925	0.0831	-0.5058	0.2335	-0.5902	0.0006	AT5G60020	LAC17	Potri.001G054600	'secondary metabolism.simple phenols'	PtLAC1	AA1	Multicopper oxidase	Lignin	Lignin biosynthesis	Lu S, Li Q, Wei H, Chang MJ, Tunlaya-Anukit S, Kim H, Liu J, Song J, Sun YH, Yuan L, Yeh TF, Peszlen I, Ralph J, Sederoff RR, Chiang VL (2013). Ptr-miR397a is a negative regulator of laccase genes affecting lignin content in Populus trichocarpa.Proc Natl Acad Sci U S A. 110:10848-1053.				AT5G09360	LAC14
Xylem	Potra2n1c500	-1.1714	0.2174	-0.2897	0.6961	-0.5166	0.7242	-1.4715	0.0097	AT5G13140	AT5G13140	Potri.001G060500	'not assigned.unknown'
Xylem	Potra2n1c615	0.6896	0.0003	0.3336	0.2929	0.2035	0.6991	0.6076	0.0106			Potri.001G076400	'not assigned.unknown'
Xylem	Potra2n1c616	0.0573	0.9844	0.0671	0.9267	0.7193	0.3861	1.0849	0.0002			Potri.001G076500	'not assigned.unknown'
Xylem	Potra2n1c745	-0.0279	0.9835	0.6188	0.0045	0.3316	0.3555	-0.0577	0.895	AT2G46500	PI4K GAMMA 4	Potri.001G090300	'protein.degradation.ubiquitin'
Xylem	Potra2n1c892	-0.4543	0.2461	-0.7286	0.0037	-0.583	0.1188	-0.4548	0.0759	AT5G23860	TUB8	Potri.001G106100	'cell.organisation'
Xylem	Potra2n203s34959	-0.1089	0.8454	-0.9344	0.0001	-0.13	0.8023	0.0425	0.9233	AT5G66850	MAPKKK5	Potri.007G039800	'protein.postranslational modification'
Xylem	Potra2n266s35149	0.4946	0.1264	0.2584	0.4392	0.3976	0.5075	0.6874	0.0005	AT5G52450	AT5G52450	Potri.006G170900	'transport.misc'
Xylem	Potra2n266s35158	-1.4875	0.2069	-0.9399	0.274	-1.2623	0.3302	-1.9647	0.0002	AT5G57660	COL5	Potri.006G173600
Xylem	Potra2n2c4315	-0.7667	0	-0.3738	0.2305	-0.6395	0.0758	-0.1317	0.7144	AT1G60710	ATB2	Potri.002G234100	'hormone metabolism.auxin.induced-regulated-responsive-activated'
Xylem	Potra2n2c4396	-0.5264	0.0693	-0.5827	0.0131	-0.4079	0.375	-1.1511	0	AT4G02980	ABP1	Potri.002G212400	'hormone metabolism.auxin.signal transduction'
Xylem	Potra2n2c4420	1.3587	0.1911	0.8574	N.A.*	2.2238	0.0028	1.0761		AT2G42610	LSH10	Potri.002G214200	'signalling.light'
Xylem	Potra2n2c4675	-1.5275	0.2364	-0.1824	0.8942	-0.157	0.9548	-2.1533	0.0045	AT1G09390	AT1G09390	Potri.002G191100	'misc.GDSL-motif lipase'
Xylem	Potra2n2c4680	-1.6671	0	0.3095	0.4518	-0.361	0.546	-1.0185	0.0051			Potri.002G190800	'not assigned.unknown'
Xylem	Potra2n2c4715	-2.4156	0.0039	-2.7561	0.0002	-2.5278	0.144	-2.1701	0.1065	AT4G01730	AT4G01730	Potri.002G186800	'RNA.regulation of transcription.unclassified'
Xylem	Potra2n2c4766	-1.2652	0.3584	-0.8187	0.3524	-0.7987	0.6574	-1.6004	0.0086	AT1G01060	LHY	Potri.002G180800	'RNA.regulation of transcription.MYB-related transcription factor family'
Xylem	Potra2n2c4878	-0.546	0.2835	-0.405	0.2289	-0.3178	0.6728	-0.6405	0.0067	AT4G01050	TROL	Potri.002G169100	'misc.rhodanese'
Xylem	Potra2n2c4932	-0.579	0.166	-0.4695	0.1175	-0.548	0.3324	-0.798	0.0003	AT1G01490	AtHMP01	Potri.002G163400	'DNA.repair'
Xylem	Potra2n2c4942	-1.215	0.3007	-0.5399	0.4971	-0.6182	0.7383	-1.4264	0.0031	AT3G61490	AT3G61490	Potri.002G162400	'cell wall.degradation.pectate lyases and polygalacturonases'	PtPG7	GH28	Glycoside Hydrolase Family 28 protein	Pectin	pectin degradation	Yang ZL, Liu HJ, Wang XR, Zeng QY(2013) Molecular evolution and expression divergence of the Populus polygalacturonase supergene family shed light on the evolution of increasingly complex organs in plants. New Phytol 197: 1353–1365.PMID:23346984				At3g61490
Xylem	Potra2n2c4989	0.9328	0.0039	1.2754	0	1.1637	0.005	1.0651	0	AT2G45820	Rem1.3	Potri.002G157700	'RNA.regulation of transcription.putative transcription regulator'
Xylem	Potra2n2c5213	-0.5117	0.1847	-0.7269	0.0531	-1.2294	0.0059	-0.4869	0.1695			Potri.002G132100	'not assigned.unknown'
Xylem	Potra2n2c5402	-0.1455	0.8585	-0.5426	0.0389	-0.8844	0.0094	-0.3879	0.1621	AT5G49660	XIP1	Potri.002G111700	'signalling.receptor kinases.leucine rich repeat XI'
Xylem	Potra2n2c5456	-0.5454	0.1583	-0.4648	0.2653	-0.7402	0.2021	-0.7672	0.0075	AT1G58200	MSL3	Potri.002G105900	'cell.division.plastid'
Xylem	Potra2n2c5573	-0.3593	0.4545	0.2363	0.5698	-0.2525	0.6894	-0.6065	0.0053	AT5G10080	AT5G10080	Potri.002G092100	'protein.degradation.aspartate protease'
Xylem	Potra2n2c5644	-0.6064	0.328	-0.5791	0.1723	-0.4366	0.4137	-0.8098	0.0005	AT1G21890	UMAMIT19	Potri.002G085100	'development.unspecified'
Xylem	Potra2n2c5662	0.9127	0.5558	1.731	N.A.*	1.0658	0.3798	1.9395	0.0053	AT1G44575	NPQ4	Potri.002G083500	'PS.lightreaction.photosystem II.PSII polypeptide subunits'
Xylem	Potra2n2c5671	-0.2568	0.5204	-0.6004	0.0015	-0.6712	0.038	0.3123	0.1924	AT1G44350	ILL6	Potri.002G082400	'hormone metabolism.auxin.synthesis-degradation'
Xylem	Potra2n2c5944	1.6193	0	2.2053	0	1.5914	0.1119	1.6683	0.0002	AT5G46600	AT5G46600	Potri.002G054300	'not assigned.unknown'
Xylem	Potra2n2c6271	-0.2631	0.764	-0.32	0.3101	-0.5015	0.3482	-0.6295	0.0076	AT1G20070	AT1G20070	Potri.002G019700	'not assigned.unknown'
Xylem	Potra2n2c6297	1.0069	0.1096	0.479	0.4553	0.1861	0.8862	1.0871	0.0094	AT1G20225	AT1G20225	Potri.002G017500	'not assigned.unknown'
Xylem	Potra2n2c6342	0.3223	0.6792	0.5003	0.1007	0.938	0.008	0.1484	0.7657	AT4G35190	LOG5	Potri.002G012500	'mino acid metabolism.degradation.aspartate family.lysine.lysine decarboxylase'
Xylem	Potra2n384s35498	-0.0201	0.9929	-1.4719	0.0024	-1.0683	0.1744	-0.8175	0.4082	AT1G54070	AT1G54070	Potri.001G164800	'not assigned.unknown'
Xylem	Potra2n3c6657	-0.6315	0.0843	-0.1818	0.7128	-0.8349	0.1024	-0.7793	0	AT2G38800	AT2G38800	Potri.003G201400	'signalling.calcium'
Xylem	Potra2n3c6816	-0.4631	0.2753	-0.1931	0.59	-0.5389	0.3224	-0.7036	0.0002	AT3G12580	HSP70	Potri.003G184000	'stress.abiotic.heat'
Xylem	Potra2n3c6885	4.1775	0.0001	4.0771	N.A.*	4.2413	0.0048	3.9445	N.A.*	AT4G13850	RBGA5	Potri.T162000	'RNA.RNA binding'
Xylem	Potra2n3c7064	-0.7387	0.0871	-0.0509	0.9438	-0.3129	0.609	-0.7204	0.0051	AT3G16560	AT3G16560	Potri.003G159600	'protein.postranslational modification'
Xylem	Potra2n3c7196	0.1625	0.8594	0.6846	0.0024	0.7222	0.0873	0.4625	0.1114	AT4G24040	TRE1	Potri.003G144000	'minor CHO metabolism.trehalose.trehalase'	PtTre4	GH37	Glycoside Hydrolase Family 37 protein	Sugar	Trehalose degradation	Geisler-Lee J, Geisler M, Coutinho PM, Segerman B, Nishikubo N, Takahashi J, Aspeborg H, Djerbi S, Master E, Andersson-Gunnerås S, Sundberg B, Karpinski S, Teeri TT, Kleczkowski LA, Henrissat B & Mellerowicz EJ ( 2006). Poplar Carbohydrate-Active Enzymes (CAZymes). Gene identification and expression analyses. Plant Physiol 140: 946-962.; PMID:16415215				AT4G24040	TRE1
Xylem	Potra2n3c7277	0.3591	0.4614	0.7465	0.0025	0.1697	0.7882	0.3417	0.3315	AT5G41610	CHX18	Potri.003G134900	'transport.metal'
Xylem	Potra2n3c7330	-0.0771	0.9846	-1.4316	0.0021	-0.3798	0.7496	-0.2451	0.7799	AT5G52430	AT5G52430	Potri.003G129400	'not assigned.unknown'
Xylem	Potra2n3c7504	-0.7702	0.0051	0.086	0.8429	-0.4686	0.2204	-0.4065	0.1637	AT1G62510	AT1G62510	Potri.003G111400	'not assigned.unknown'
Xylem	Potra2n3c7508	0.3695	0.9101	2.1646	0.0012	0.2488	0.9292	0.9107	0.4446	AT4G16510	AT4G16510	Potri.003G111100	'protein.aa activation.proline-tRNA ligase'
Xylem	Potra2n3c7641	-0.0567	0.9716	-0.5524	0.0863	-0.3128	0.616	-1.2516	0	AT1G32170	XTH30	Potri.003G097300	'cell wall.modification'	PtXTH3	GH16	Glycoside Hydrolase Family 16 protein	XG	XG modification	Geisler-Lee J, Geisler M, Coutinho PM, Segerman B, Nishikubo N, Takahashi J, Aspeborg H, Djerbi S, Master E, Andersson-Gunnerås S, Sundberg B, Karpinski S, Teeri TT, Kleczkowski LA, Henrissat B & Mellerowicz EJ ( 2006). Poplar Carbohydrate-Active Enzymes (CAZymes). Gene identification and expression analyses. Plant Physiol 140: 946-962.; PMID:16415215	Nishikubo N, Takahashi J, Roos AA, Derba-Maceluch M, Piens K, Brumer H, Teeri TT, Stålbrand H, Mellerowicz EJ (2011). XET-mediated xyloglucan rearrangements in developing wood of hybrid aspen (Populus tremula x tremuloides). Plant Physiol. 155: 399-413PMID:21057113	Nishikubo, N., Awano, T., Banasiak, A., Bourquin, V., Ibatullin, F., Funada, R., Brumer, H., Teeri, T.T., Hayashi, T., Sundberg, B., and Mellerowicz, E.J. (2007). Xyloglucan endo-transglycosylase (XET) functions in gelatinous layers of tension wood fibers in poplar – A glimpse into the mechanism of the balancing act of trees. Plant Cell Physiol. PMID: 17504814		At4g18990/At1g32170	XTH29/XTH30, XTR4
Xylem	Potra2n3c7643	0.8539	0.0357	0.5601	0.1712	0.6727	0.35	1.0991	0	AT1G32190		Potri.003G096900	'not assigned.unknown'
Xylem	Potra2n3c8020	-1.0066	0.1086	-0.0105	0.9874	-0.1735	0.9057	-1.1643	0	AT3G16240	DELTA-TIP	Potri.003G050900	'transport.Major Intrinsic Proteins.TIP'
Xylem	Potra2n3c8125	-0.2019	0.5809	-0.0465	0.8858	-0.424	0.2092	-0.6568	0				'protein.glycosylation.mannosyl-oligosaccharide-1
Xylem	Potra2n4c10024	-0.4648	0.5232	-0.5193	0.1776	-0.3441	0.6173	-1.2154	0.0003	AT4G38470	STY46	Potri.009G139400	'protein.postranslational modification'
Xylem	Potra2n4c10060	0.1245	0.9456	1.2221	0.0011	0.2498	0.7897	0.6554	0.2938	AT5G25940	AT5G25940	Potri.004G184000	'development.unspecified'
Xylem	Potra2n4c8597	-0.4943	0.8769	-1.668	0.0092	-0.8001	0.5345	-1.4242	0.2325	AT1G01380	ETC1	Potri.004G021400	'not assigned.unknown'
Xylem	Potra2n4c8697	-0.1419	0.9294	1.0848	0.0003	-0.1191	0.9018	0.1305	0.8538			Potri.004G034301
Xylem	Potra2n4c8988	0.5497	0.1473	0.0228	0.9724	0.2287	0.7152	0.8083	0.0003	AT4G18910		Potri.004G063000	'transport.Major Intrinsic Proteins.NIP'
Xylem	Potra2n4c9409	-0.0396	0.9867	-0.9101	0.01	-0.3988	0.5547	-0.649	0.0511	AT5G38710	PDH2	Potri.004G106400	'amino acid metabolism.degradation.glutamate family.proline'
Xylem	Potra2n4c9454	-0.7038	0.404	-0.1596	0.8123	-0.4391	0.4829	-0.796	0.0012	AT3G30390	AT3G30390	Potri.004G111400	'transport.amino acids'
Xylem	Potra2n521s35879	-4.8498	0.0054	-1.2513	N.A.*	-2.5384	0.1671	-0.5353	N.A.*			Potri.016G092700	'signalling.receptor kinases.DUF 26'	PtMD62	CBM57	Carbohydrate-Binding Module Family 57 protein
Xylem	Potra2n562s35964	0.3441	0.8491	0.7885	N.A.*	0.4376	0.6877	1.1389	0.0096	AT1G53460		Potri.001G376900	'signalling.G-proteins'
Xylem	Potra2n5c10573	-0.8208	0.0007	-0.6764	0.0243	-0.6098	0.1676	-0.7198	0.0004	AT4G35090	CAT2	Potri.005G251600	'redox.dismutases and catalases'
Xylem	Potra2n5c11563	-0.8905	0.1962	-0.9244	0.0857	-0.963	0.2207	-1.615	0	AT4G37260	MYB73	Potri.005G142600	'RNA.regulation of transcription.MYB domain transcription factor family'
Xylem	Potra2n5c11600	-1.0757	0.2328	-0.4793	0.3917	-0.6465	0.4361	-1.1002	0.0083	AT5G67030	ABA1	Potri.005G138400	'hormone metabolism.abscisic acid.synthesis-degradation.synthesis.zeaxanthin epoxidase'
Xylem	Potra2n5c11765	-0.0747	0.9137	0.053	0.8419	-0.1678	0.6209	-0.884	0	AT4G36220	FAH1	Potri.005G117500	'misc.cytochrome P450'
Xylem	Potra2n5c12122	0.1009	0.8935	-0.5919	0.0024	-0.2729	0.4486	-0.1871	0.4994	AT5G65210	TGA1	Potri.005G082000	'RNA.regulation of transcription.bZIP transcription factor family'
Xylem	Potra2n5c12168	-0.1375	0.8805	-0.1257	0.7299	-0.5871	0.2081	-0.6172	0.0039	AT5G65170	AT5G65170	Potri.005G076600	'not assigned.unknown'
Xylem	Potra2n5c12305	-0.3854	0.6766	-0.163	0.7848	-0.2669	0.8451	-1.133	0.0055	AT4G33440	AT4G33440	Potri.005G063400	'cell wall.degradation.pectate lyases and polygalacturonases'	PtPG16	GH28	Glycoside Hydrolase Family 28 protein	Pectin	pectin degradation	Yang ZL, Liu HJ, Wang XR, Zeng QY(2013) Molecular evolution and expression divergence of the Populus polygalacturonase supergene family shed light on the evolution of increasingly complex organs in plants. New Phytol 197: 1353–1365.PMID:23346984				At4g33440
Xylem	Potra2n5c12373	-0.1092	0.92	-0.7514	0.0075	-0.5166	0.2345	0.0516	0.9287	AT2G30580	DRIP2	Potri.005G054100	'protein.degradation.ubiquitin.E3.RING'
Xylem	Potra2n5c12387	-0.3659	0.6382	-0.712	0.0721	-0.3437	0.6202	-0.764	0.0093				'protein.glycosylation.mannosyl-oligosaccharide-1
Xylem	Potra2n673s36378	-0.079	0.9553	-0.7941	0.0042	-0.1093	0.8862	-0.3067	0.4756	AT5G65210	TGA1	Potri.007G085700	'RNA.regulation of transcription.bZIP transcription factor family'
Xylem	Potra2n680s36432	0.2093	0.9137	-1.8128	0	-0.0955	0.9597	-0.523	0.3842			Potri.011G139400	'not assigned.unknown'
Xylem	Potra2n689s36477	-0.0398	0.9901	1.7732	0.0017	1.8277	0.0187	0.4552	0.6433			Potri.011G044700	'not assigned.unknown'
Xylem	Potra2n6c13170	-0.4318	0.5886	-1.0845	0.0002	-0.3291	0.8152	-0.9252	0.0106	AT2G25737	AT2G25737	Potri.006G242100	'not assigned.unknown'
Xylem	Potra2n6c13479	-0.5522	0.6791	-1.2803	0.0013	-0.2002	0.8493	-0.8765	0.0755	AT3G52600	CWINV2	Potri.006G210600	'major CHO metabolism.degradation.sucrose.invertases.cell wall'	PtCWINV3	GH32	Glycoside Hydrolase Family 32 protein	Sugar	Sucrose degradation	Geisler-Lee J, Geisler M, Coutinho PM, Segerman B, Nishikubo N, Takahashi J, Aspeborg H, Djerbi S, Master E, Andersson-Gunnerås S, Sundberg B, Karpinski S, Teeri TT, Kleczkowski LA, Henrissat B & Mellerowicz EJ ( 2006). Poplar Carbohydrate-Active Enzymes (CAZymes). Gene identification and expression analyses. Plant Physiol 140: 946-962.; PMID:16415215	Chen Z, Gao K, Su X, Rao P, An X (2015) Genome-Wide Identification of the Invertase Gene Family in Populus. PLoS ONE 10(9): e0138540.doi:10.1371/journal.pone.0138540	Canam T, Mak SW, Mansfield SD (2008) Spatial and temporal expression profiling of cell-wall invertase genes during early development in hybrid poplar. Tree Physiology 28: 1059–1067. PMID: 18450570		AT2G36190/AT3G52600	CWINV4/CWINV2
Xylem	Potra2n6c13590	-0.6815	0.0017	-0.106	0.6396	-0.5531	0.0723	-0.4701	0.0187	AT4G37980	ELI3-1	Potri.006G199100	'secondary metabolism.phenylpropanoids.lignin biosynthesis.CAD'
Xylem	Potra2n6c13596	-0.2207	0.8787	-1.0338	0.0011	-0.7788	0.1494	-0.7039	0.1375	AT5G06570	AT5G06570	Potri.006G198800	'Biodegradation of Xenobiotics'
Xylem	Potra2n6c13790	-0.7307	0.227	-0.5706	0.1673	-0.3847	0.7006	-1.0062	0.0024			Potri.006G178200	'not assigned.unknown'
Xylem	Potra2n6c14128	0.0137	0.9901	-0.5893	0.0001	-0.4109	0.2097	-0.3979	0.0269	AT4G33150	LKR	Potri.006G134200	'amino acid metabolism.degradation.aspartate family.lysine'
Xylem	Potra2n6c14218	-0.8278	0.1808	-1.2615	0.0056	-0.0551	0.9644	-0.3374	0.664	AT5G03370	AT5G03370	Potri.006G125001
Xylem	Potra2n6c14276	2.5927	0.2283	2.1496	N.A.*	4.8	0.0002	3.564	N.A.*	AT5G03820	AT5G03820	Potri.006G118300	'misc.GDSL-motif lipase'
Xylem	Potra2n6c14360	0.1437	0.7736	0.0824	0.7768	0.2153	0.5009	0.6536	0	AT5G01920	STN8	Potri.006G109700	'protein.postranslational modification'
Xylem	Potra2n6c14364	-1.6486	0.0004	-0.6414	0.2695	-0.9416	0.2644	-1.6673	0.0039	AT3G56400	WRKY70	Potri.006G109100	'RNA.regulation of transcription.WRKY domain transcription factor family'
Xylem	Potra2n6c14536	-0.4912	0.5787	-0.8258	0.0621	-0.6681	0.236	-1.0338	0.0087	AT2G37900	AT2G37900	Potri.006G092000	'transport.peptides and oligopeptides'
Xylem	Potra2n6c14906	0.5169	0.4603	1.1872	0.0012	0.8472	0.1748	0.3444	0.4893				'protein.glycosylation.mannosyl-oligosaccharide-1
Xylem	Potra2n6c15120	-1.4057	0.0423	-1.4774	0.0071	-0.6476	0.6059	-1.6507	0	AT1G68570	NPF3.1	Potri.006G034000	'transport.peptides and oligopeptides'
Xylem	Potra2n772s36735	-0.7842	0.0357	-0.6369	0.1056	-0.9612	0.0631	-0.8694	0.0025	AT3G13080	ABCC3	Potri.001G362300	'transport.ABC transporters and multidrug resistance systems'
Xylem	Potra2n778s36746	1.243	0.0715	0.6416	0.1917	0.5553	0.6911	1.1841	0.0015	AT3G14690	CYP72A15	Potri.011G098800	'misc.cytochrome P450'
Xylem	Potra2n7c15470	0.5283	0.3177	1.0283	0.0088	0.546	0.4287	0.5969	0.0982	AT2G20590	RTN17	Potri.007G137700	'not assigned.unknown'
Xylem	Potra2n7c15664	0.1179	0.9535	-0.5499	0.1761	-0.883	0.1007	-0.8003	0.0066	AT1G77120	ADH1	Potri.007G108400	'misc.alcohol dehydrogenases'
Xylem	Potra2n7c15751	-0.5991	0.3373	-0.3379	0.3326	-0.751	0.4672	-0.8778	0	AT5G09760	AT5G09760	Potri.005G061500	'cell wall.pectin*esterases.PME'		CE8	Carbohydrate Esterase Family 8 protein	Pectin	pectin modification					At5g09760/At5g64640
Xylem	Potra2n7c15791	1.332	0	0.3985	0.2685	0.5853	0.4236	0.5774	0.1982	AT1G12740	CYP87A2	Potri.001G109100	'misc.cytochrome P450'
Xylem	Potra2n7c15838	-1.0348	0.0447	-0.6547	0.1812	-0.4519	0.6209	-0.8534	0.0091	AT5G08720	HCF145	Potri.005G070700	'not assigned.unknown'
Xylem	Potra2n7c16506	-0.1738	0.9605	1.8375	0.0013	-0.3091	0.8533	0.245	0.8712	AT1G15380	GLYI4	Potri.007G015100	'Biodegradation of Xenobiotics.lactoylglutathione lyase'
Xylem	Potra2n7c16547	-0.64	0.0593	-0.7845	0.0137	-0.7811	0.1058	-0.9027	0	AT4G37870	PCK1	Potri.007G011200	'gluconeogenesis / glyoxylate cycle.PEPCK'
Xylem	Potra2n8c16743	0.5542	0.1427	0.5342	0.1222	0.333	0.5345	0.6764	0.0067	AT5G04885	BGLC3	Potri.008G013500		PtBGLC3	GH3	Glycoside Hydrolase Family 3 protein	XG	XG modification					At5g04885	BGLC3
Xylem	Potra2n8c17402	1.1242	0.0054	0.2206	0.5747	0.6772	0.4594	0.827	0.028			Potri.008G087700	'not assigned.unknown'
Xylem	Potra2n8c17403	-0.4948	0.507	-0.4932	0.2403	-0.395	0.7695	-0.7948	0.0067	AT5G39660	CDF2	Potri.008G087800	'RNA.regulation of transcription.C2C2(Zn) DOF zinc finger family'
Xylem	Potra2n8c17414	-0.367	0.9042	-1.7029	0.0029	-0.7128	0.4164	-1.4811	0.0646	AT1G69500	CYP704B1	Potri.008G088900	'misc.cytochrome P450'
Xylem	Potra2n8c17455	0.9455	0.1197	-0.2978	N.A.*	1.0606	0.1707	1.2927	0.0003	AT2G03380	PPR96	Potri.008G092900	'RNA.regulation of transcription.MYB domain transcription factor family'
Xylem	Potra2n8c17746	-0.5065	0.4818	-0.6985	0.0778	-0.4461	0.4611	-0.7544	0.0083	AT1G25400	AT1G25400	Potri.008G121700	'not assigned.unknown'
Xylem	Potra2n8c17755	0.4979	0.764	1.3027	0.0092	0.4494	0.7555	0.3675	0.7041	AT1G68350	AT1G68350	Potri.008G122700	'not assigned.unknown'
Xylem	Potra2n8c17781	0.6824	0.2357	0.1252	0.8298	0.3979	0.545	0.8748	0.0095			Potri.010G118400	'not assigned.unknown'
Xylem	Potra2n8c18012	0.0377	0.9877	-1.0334	0	-0.4399	0.3047	-0.5763	0.1915	AT5G26340	MSS1	Potri.008G151100	'transport.sugars'
Xylem	Potra2n8c18092	0.4453	0.2357	0.7741	0.0001	0.6821	0.106	1.0377	0	AT3G22890	APS1	Potri.008G159000	'S-assimilation.ATPS'
Xylem	Potra2n8c18440	-0.5581	0.2101	-0.3758	0.3183	0.0473	0.9566	-0.7507	0.001	AT4G15560	CLA1	Potri.008G196500	'secondary metabolism.isoprenoids.non-mevalonate pathway.DXS'
Xylem	Potra2n9c18869	0.7654	0	0.5309	0.012	0.2694	0.4847	0.9116	0	AT1G20550	AT1G20550	Potri.009G143100	'hormone metabolism.auxin.induced-regulated-responsive-activated'		GT106	Glycosyltransferase Family 106 protein	uncharacterized						AT4G38390
Xylem	Potra2n9c19019	0.5975	0.0085	0.4631	0.1029	0.484	0.2956	0.5208	0.0033	AT2G21250	AT2G21250	Potri.009G125100	'minor CHO metabolism.others'
Xylem	Potra2n9c19378	0.3784	0.6377	0.9607	0.01	0.423	0.531	0.3282	0.5511	AT2G16270	AT2G16270	Potri.009G084400	'not assigned.unknown'
Xylem	Potra2n9c19555	-2.1236	0.0842	-1.295	0.319	-2.0474	0.1865	-2.5095	0.0031	AT3G47340	ASN1	Potri.009G072900	'amino acid metabolism.synthesis.aspartate family.asparagine.asparagine synthetase'
Xylem	Potra2n9c19775	0.802	0.1256	0.0305	0.9699	0.6723	0.4149	0.7641	0.0003	AT4G37300	MEE59	Potri.009G041100	'not assigned.unknown'
Xylem	Potra2n9c19821	0.7342	0.0569	0.1963	0.6626	0.0425	0.9723	0.74	0.0052				'protein.glycosylation.mannosyl-oligosaccharide-1
Xylem	Potra2n9c20082	-3.2065	0.0003	-0.0163	N.A.*	-2.5274	0.0108	0.8761	0.0743			Potri.009G003400	'not assigned.unknown'
*N.A. - p-values are set to NA for one of the following reasons: If within a row, all samples have zero counts; If a row contains a sample with an extreme count outlier detected by Cook’s distance; If a row is filtered by automatic independent filtering, for having a low mean normalized count, then only the adjusted p value will be set to NA.
References:
Kumar V, Donev EN, Barbut FR, Kushwah S, Mannapperuma C, Urbancsok J and Mellerowicz EJ (2020) Genome-wide identification of Populus malectin/malectin-like domain-containing proteins and expression analyses reveal novel candidates for signaling and regulation of wood development. Front. Plant Sci. 11:588846. doi: 10.3389/fpls.2020.588846
Kumar V, Hainaut M, Delhomme N, Mannapperuma C, Immerzeel P, Street NR, Henrissat B, Mellerowicz EJ. (2019) Poplar carbohydrate-active enzymes: whole-genome annotation and functional analyses based on RNA expression data. Plant J. 99, 589-609. doi: 10.1111/tpj.14417.

## Sheet: Tab S6-WGCNA-cambium
Table S6. Clusters of gene co-regulated in the cambium/developing phloem of transgenic lines and wild type according to WGCNA analysis. The clusters are shown in Figure 7a,b. CAZy and malectin-domain gene identification is based on P. trichocarpa annotations published by Kumar et al., (2019) and Kumar et al., (2020), respectively.
Cluster	P. tremula v. 2.2	Count	WP:GH67		WP:GH10		WP:PcGCE		WP:GT43-rnai		A. thaliana v.11	A. thaliana name	P. trichocarpa v. 3	FUNCTION_MAPMAN-Potri	Populus name	CAZy family	CAZY name	Attribute 1	Attribute 2	Reference 1	Reference 2	Reference 3	Reference 4	AT_ortholog_from phylogeny	Ath Name
			Log2FC	Padj	Log2FC	Padj	Log2FC	Padj	Log2FC	Padj
Black	Potra2n234s35054	1	-0.1879	0.0071	-0.1194	0.0845	-0.0149	0.9991	-0.0469	0.641	AT3G04120	GAPC1	Potri.012G094100	'glycolysis.cytosolic branch.glyceraldehyde 3-phosphate dehydrogenase (GAP-DH)'
Black	Potra2n13c25916	2	0.3242	0.188	0.2953	0.3195	0.2606	0.9991	-0.0602	0.9327	AT5G16360	AT5G16360	Potri.013G043100	'not assigned.unknown'
Black	Potra2n2c6000	3	0.4279	0.0353	0.2592	0.2422	0.241	0.9874	0.1441	0.5469	AT3G04810	NEK2	Potri.002G049400	'protein.postranslational modification'
Black	Potra2n13c25723	4	0.2211	0.091	0.1826	0.2039	0.127	0.9991	-0.0615	0.7874	AT3G03770	AT3G03770	Potri.013G064300	'protein.postranslational modification.kinase.receptor like cytoplasmatic kinase VII'
Black	Potra2n9c19460	5	-0.2337	0.0051	-0.1559	0.066	-0.0592	0.9991	-0.0688	0.572	AT3G08580	AAC1	Potri.009G062200	'transport.metabolite transporters at the mitochondrial membrane'
Black	Potra2n4c8750	6	-0.125	0.2906	-0.0615	0.6821	-0.0071	0.9991	-0.0166	0.9364	AT2G20760	CLC1	Potri.004G040100	'not assigned.unknown'
Black	Potra2n8c17370	7	-0.2362	0.0259	-0.0352	0.8516	0.0405	0.9991	-0.0309	0.9049	AT3G12780	PGK1	Potri.008G084500	'PS.calvin cycle.phosphoglycerate kinase'
Black	Potra2n1c3224	8	0.1406	0.0843	0.1001	0.2851	0.0736	0.9991	0.0278	0.9062	AT1G55860	UPL1	Potri.001G368600	'protein.degradation.ubiquitin.E3.HECT'
Black	Potra2n17c31915	9	-0.0613	0.486	-0.0239	0.8303	0.0329	0.9991	0.0107	0.9415	AT2G44100	GDI1	Potri.017G001200	'signalling.G-proteins'
Black	Potra2n14c26704	10	-0.221	0.0261	-0.132	0.2692	-0.0345	0.9991	-0.0351	0.8615	AT4G17520	HLN	Potri.002G138300	'RNA.RNA binding'
Black	Potra2n5c11782	11	-0.2722	0.0283	-0.1744	0.1955	0.0154	0.9991	-0.0759	0.6314	AT4G36130	AT4G36130	Potri.005G115700	'protein.synthesis.ribosomal protein.eukaryotic.60S subunit.L8'
Black	Potra2n10c20462	12	-0.2281	0.0978	-0.1092	0.5303	0.0345	0.9991	-0.0343	0.8892	AT1G07920	ELONGATION FACTOR-TU FAMILY	Potri.010G218700	'protein.synthesis.elongation'
Black	Potra2n16c29731	13	-0.1742	0.147	-0.1034	0.4858	-0.004	0.9991	-0.0352	0.8528	AT3G57490	AT3G57490	Potri.016G055000	'protein.synthesis.ribosomal protein.eukaryotic.40S subunit.S2'
Black	Potra2n6c14287	14	-0.1261	0.1484	-0.056	0.6122	-0.0253	0.9991	-0.0253	0.8728	AT3G52990	AT3G52990	Potri.006G117400	'glycolysis.plastid branch.pyruvate kinase (PK)'
Black	Potra2n5c10892	15	-0.1145	0.5819	-0.0582	0.7999	-0.0675	0.9991	-0.0178	0.956	AT1G06780	GAUT6	Potri.005G218900	'misc.UDP glucosyl and glucoronyl transferases'	PtGAUT5-B	GT8	Glycosyltransferase Family 8 protein	Pectin	Pectin biosynthesis					AT2G30575/AT1G06780	GAUT5, LGT5/GAUT6
Black	Potra2n9c19579	16	0.4144	0.0033	0.3953	0.0512	0.3165	0.3245	0.1632	0.346	AT3G51770	ETO1	Potri.009G075300	'not assigned.unknown'
Black	Potra2n16c30390	17	-0.2139	0.0774	-0.1092	0.4429	-0.0457	0.9991	-0.0684	0.6335	AT5G58420	AT5G58420	Potri.016G124100	'protein.synthesis.ribosomal protein.eukaryotic.40S subunit.S4'
Black	Potra2n8c18435	18	0.1572	0.0355	0.1081	0.295	0.0655	0.9991	-0.0162	0.9402	AT2G28290	SYD	Potri.008G195900	'RNA.regulation of transcription.Chromatin Remodeling Factors'
Black	Potra2n9c19020	19	-0.1002	0.1904	-0.04	0.7544	-0.0035	0.9991	-0.0042	0.9836	AT2G16510	VHA-c5	Potri.004G163400	'transport.p- and v-ATPases.H+-transporting two-sector ATPase'
Black	Potra2n8c18013	20	0.1045	0.2771	0.0731	0.3888	0.0569	0.9991	-0.0142	0.9522	AT3G22380	TIC	Potri.008G151200	'signalling.light'
Black	Potra2n5c11991	21	-0.1376	0.0605	-0.0918	0.3381	-0.0254	0.9991	-0.0169	0.9181	AT1G48920	NUC-L1	Potri.005G093100	'protein.synthesis.ribosome biogenesis.Pre-rRNA processing and modifications.snoRNPs'
Black	Potra2n4c9762	22	-0.182	0.1256	-0.1939	0.0121	-0.1113	0.9991	-0.0096	0.9709	AT2G15970	COR413-PM1	Potri.004G149100	'stress.abiotic.cold'
Black	Potra2n16c30406	23	-0.1338	0.2082	-0.0177	0.9353	0.0264	0.9991	0.0036	0.99	AT3G51740	IMK2	Potri.016G126300	'signalling.receptor kinases.leucine rich repeat XI'
Black	Potra2n1c41	24	-0.1483	0.2507	-0.1065	0.5103	-0.0667	0.9991	-0.005	0.9843	AT5G19770	TUA3	Potri.001G004600	'cell.organisation'
Black	Potra2n19c33903	25	-0.2546	0.0434	-0.2406	0.013	-0.0744	0.9991	-0.0125	0.9534	AT3G56340	RPS26e	Potri.019G057000	'protein.synthesis.ribosomal protein.eukaryotic.40S subunit.S26'
Black	Potra2n6c14940	26	-0.2557	0.0417	-0.1529	0.2139	-0.0261	0.9991	-0.0761	0.6565	AT3G57490	AT3G57490	Potri.006G052400	'protein.synthesis.ribosomal protein.eukaryotic.40S subunit.S2'
Black	Potra2n7c16324	27	-0.2315	0.0555	-0.1458	0.2795	-0.0154	0.9991	-0.0333	0.8567	AT2G27530	PGY1	Potri.007G034800	'protein.synthesis.ribosomal protein.eukaryotic.60S subunit.L10A'
Black	Potra2n2c4123	28	0.1681	0.0317	0.1162	0.2096	0.0157	0.9991	0.0083	0.971	AT2G20190	CLASP	Potri.002G253200	'not assigned.unknown'
Black	Potra2n15c28391	29	0.1032	0.1184	0.0718	0.2912	0.0426	0.9991	0.0153	0.9329	AT2G36850	GSL8	Potri.015G089300	'minor CHO metabolism.callose'		GT48	Glycosyltransferase Family 48 protein	Callose	Callose biosynthesis					At2g36850	CALS10
Black	Potra2n5c11795	30	0.1968	0.0473	0.1766	0.0842	0.0734	0.9991	-0.0031	0.9908	AT2G17930	TRA1a	Potri.005G114300	'signalling.phosphinositides'
Black	Potra2n611s36149	31	-0.227	0.1865	-0.0965	0.6802	0.0335	0.9991	-0.039	0.9039	AT4G34200	EDA9	Potri.009G096600	'amino acid metabolism.synthesis.serine-glycine-cysteine group.serine.phosphoglycerate dehydrogenase'
Black	Potra2n9c19490	32	-0.2426	0.0484	-0.1308	0.352	-0.0464	0.9991	-0.0657	0.6392	AT1G74050	AT1G74050	Potri.009G065800	'protein.synthesis.ribosomal protein.eukaryotic.60S subunit.L6'
Black	Potra2n15c28109	33	-0.1106	0.3212	-0.081	0.4266	-0.0273	0.9991	0.0294	0.8373	AT4G00100	RPS13A	Potri.015G130000	'protein.synthesis.ribosomal protein.eukaryotic.40S subunit.S13'
Black	Potra2n4c9854	34	0.24	0.0799	0.1608	0.2125	0.1502	0.9991	0.0799	0.6574	AT2G16400	BLH7	Potri.004G159300
Black	Potra2n2c4708	35	0.2057	0.0992	0.0788	0.6366	-0.0259	0.9991	0.0196	0.9416	AT1G02520	ABCB11	Potri.002G187500	'transport.ABC transporters and multidrug resistance systems'
Black	Potra2n3c8280	36	0.2175	0.141	-0.001	0.9963	-0.0378	0.9991	-0.0112	0.9733	AT1G22930	AT1G22930	Potri.003G018500	'not assigned.unknown'
Black	Potra2n8c18294	37	0.2372	0.7134	-0.036	0.9741	-0.1405	0.9991	-0.0346	0.9786	AT3G26040	AT3G26040	Potri.008G180400	'secondary metabolism.phenylpropanoids'
Black	Potra2n13c26180	38	-0.2737	0.0195	-0.2633	0.02	-0.0444	0.9991	-0.0696	0.631	AT3G05590	RPL18	Potri.013G013700	'protein.aa activation'
Black	Potra2n14c26773	39	-0.201	0.0607	-0.1569	0.1863	-0.0847	0.9991	-0.0748	0.5685	AT4G16720	AT4G16720	Potri.002G141500	'protein.synthesis.ribosomal protein.eukaryotic.60S subunit.L15'
Black	Potra2n3c7069	40	-0.0584	0.5511	-0.0244	0.8628	0.0183	0.9991	0.0086	0.9675	AT5G47880	ERF1-1	Potri.003G159000	'protein.synthesis.release'
Black	Potra2n9c19887	41	-0.0758	0.4003	-0.0381	0.7414	0.0032	0.9991	-0.0095	0.9569	AT3G46060	RABE1c	Potri.009G027900	'signalling.G-proteins'
Black	Potra2n1c1896	42	-0.2256	0.0926	-0.2345	0.0587	-0.1534	0.9991	-0.0625	0.7627	AT3G52580	AT3G52580	Potri.009G019400	'protein.synthesis.ribosomal protein.eukaryotic.40S subunit.S14'
Black	Potra2n203s34942	43	0.1702	0.1564	0.113	0.502	0.1242	0.9991	0.0095	0.9722	AT5G66920	sks17	Potri.007G038300			AA1	Multicopper oxidase
Black	Potra2n9c18691	44	0.4842	0.035	0.4119	0.1415	0.1446	0.9991	0.0093	0.9863	AT2G27500	AT2G27500	Potri.009G163700		PtGHL17_24	GH17	Glycoside Hydrolase Family 17 protein	Callose	Callose degradation					AT2G27500
Black	Potra2n14c26742	45	-0.2229	0.0731	-0.1799	0.1648	-0.0496	0.9991	-0.0781	0.5241	AT4G30800	AT4G30800	Potri.014G053300	'protein.synthesis.ribosomal protein.eukaryotic.40S subunit.S11'
Black	Potra2n3c8080	46	-0.2124	0.1407	-0.1598	0.3349	-0.0858	0.9991	-0.0806	0.6247	AT2G19730	AT2G19730	Potri.003G045500	'protein.synthesis.ribosomal protein.eukaryotic.60S subunit.L28'
Black	Potra2n2c6055	47	-0.1735	0.1027	-0.1424	0.2375	-0.0036	0.9991	-0.0311	0.8538	AT1G04270	RPS15	Potri.002G043200	'protein.synthesis.ribosomal protein.eukaryotic.40S subunit.S15'
Black	Potra2n13c26232	48	0.7638		0.326		-0.2741	0.9991	-0.1078				Potri.013G007900	'not assigned.unknown'
Black	Potra2n6c13753	49	-0.2427	0.0393	-0.1317	0.3928	-0.0699	0.9991	-0.0514	0.7469	AT2G42740	RPL16A	Potri.006G181500	'protein.synthesis.ribosomal protein.eukaryotic.60S subunit.L11'
Black	Potra2n19c33692	50	-0.1009	0.2089	-0.0922	0.3891	-0.0655	0.9991	-0.0175	0.9271	AT1G09640	AT1G09640	Potri.019G077000	'protein.synthesis.elongation'
Black	Potra2n9c19456	51	-0.1263	0.2507	-0.0639	0.7087	0.0642	0.9991	-0.0249	0.8965	AT5G13450	ATP5	Potri.009G061600	'mitochondrial electron transport / ATP synthesis.F1-ATPase'
Black	Potra2n4c10077	52	-0.2795	0.0315	-0.1805	0.2501	-0.0151	0.9991	0.0067	0.9815	AT2G27710	AT2G27710	Potri.004G185800	'protein.synthesis.ribosomal protein.eukaryotic.60S subunit.unknown'
Black	Potra2n6c14151	53	0.1216	0.2872	0.0916	0.4826	0.0076	0.9991	0.0187	0.9432	AT5G02880	UPL4	Potri.006G132000	'protein.degradation.ubiquitin.E3.HECT'
Black	Potra2n11c22995	54	0.1609	0.0242	0.0685	0.5183	0.0086	0.9991	0.0101	0.9528	AT2G34660	ABCC2	Potri.011G091200	'transport.ABC transporters and multidrug resistance systems'
Black	Potra2n8c18069	55	-0.2546	0.0855	-0.1132	0.5338	0.0167	0.9991	-0.0308	0.8988	AT3G04840	AT3G04840	Potri.008G156300	'protein.synthesis.ribosomal protein.eukaryotic.40S subunit.S3A'
Black	Potra2n11c22549	56	-0.3416	0.0013	-0.3615	0.0027	-0.2565	0.6814	-0.0629	0.7602	AT4G10430	AT4G10430	Potri.011G147500	'not assigned.unknown'
Black	Potra2n8c17797	57	0.0585	0.7121	0.0154	0.9435	-0.0069	0.9991	-0.0115	0.9664	AT1G15130	ALIX	Potri.008G126900	'not assigned.unknown'
Black	Potra2n14c27851	58	-0.0895	0.3811	-0.0775	0.4842	-0.0555	0.9991	-0.0149	0.9381	AT4G12910	scpl20	Potri.014G177500	'protein.degradation.serine protease'
Black	Potra2n13c25430	59	-0.2224	0.0591	-0.1416	0.3994	-0.0921	0.9991	-0.0443	0.8625	AT4G10000	AT4G10000	Potri.013G102000	'misc.glutathione S transferases'
Black	Potra2n12c24703	60	0.1496	0.2325	0.0851	0.654	0.0651	0.9991	-0.0039	0.99	AT4G19670	AT4G19670	Potri.012G119000	'protein.degradation.ubiquitin.E3.RING'
Black	Potra2n15c28005	61	-0.2896	0.0317	-0.2155	0.1606	-0.1184	0.9991	-0.0897	0.5835	AT3G53020	STV1	Potri.015G141900	'protein.synthesis.ribosomal protein.eukaryotic.60S subunit.L24'
Black	Potra2n6c13414	62	-0.0447	0.7227	-0.0132	0.9491	0.0402	0.9991	0.0166	0.9287	AT1G53750	RPT1A	Potri.006G216600	'protein.degradation.ubiquitin.proteasom'
Black	Potra2n369s35445	63	-0.2059	0.0658	-0.1229	0.3267	-0.0267	0.9991	-0.0443	0.7773	AT3G52580	AT3G52580	Potri.001G218700	'protein.synthesis.ribosomal protein.eukaryotic.40S subunit.S14'
Black	Potra2n16c29869	64	-0.2556	0.0719	-0.2263	0.1092	-0.0318	0.9991	-0.0278	0.9096	AT1G70600	AT1G70600	Potri.016G069000	'protein.synthesis.ribosomal protein.eukaryotic.60S subunit.L27A'
Black	Potra2n16c29504	65	0.2218	0.0507	0.1156	0.3227	0.0606	0.9991	-0.0298	0.8859	AT2G40820	AT2G40820	Potri.016G033100	'RNA.processing.ribonucleases'
Black	Potra2n12c24137	66	-0.2121	0.0563	-0.1542	0.1676	-0.0078	0.9991	-0.0448	0.7899	AT1G48630	RACK1B_AT	Potri.012G049600	'signalling.G-proteins'
Black	Potra2n2c5919	67	-0.2718	0.0319	-0.1448	0.3283	-0.076	0.9991	-0.0729	0.6752	AT2G32060	AT2G32060	Potri.002G056200	'protein.synthesis.ribosomal protein.eukaryotic.40S subunit.S12'
Black	Potra2n2c4161	68	-0.2763	0.0751	-0.2142	0.1383	-0.0775	0.9991	-0.0921	0.5492	AT4G18100	AT4G18100	Potri.002G249000	'protein.synthesis.ribosomal protein.eukaryotic.60S subunit.L32'
Black	Potra2n1c2371	69	-0.2476	0.0142	-0.1808	0.0587	-0.0536	0.9991	-0.0699	0.6168	AT1G74050	AT1G74050	Potri.001G271500	'protein.synthesis.ribosomal protein.eukaryotic.60S subunit.L6'
Black	Potra2n17c31038	70	-0.2369	0.0439	-0.1182	0.4038	0.0055	0.9991	-0.0394	0.8348	AT3G62870	AT3G62870	Potri.017G101000	'protein.synthesis.ribosomal protein.eukaryotic.60S subunit.L7A'
Black	Potra2n1c3841	71	0.1912	0.0975	0.1132	0.4362	0.0474	0.9991	-0.0028	0.9939	AT5G24740	SHBY	Potri.001G455600	'not assigned.unknown'
Black	Potra2n8c16904	72	0.0917	0.2203	0.0193	0.8948	-0.0583	0.9991	-0.009	0.9633	AT5G04290	KTF1	Potri.008G032800	'RNA.regulation of transcription.putative transcription regulator'
Black	Potra2n1c1351	73	0.1341	0.3002	0.0459	0.7934	-0.0038	0.9991	-0.0012	0.9972	AT2G35680	PTPMT1	Potri.001G154700	'not assigned.unknown'
Black	Potra2n14c27720	74	-0.2121	0.1099	-0.0248	0.9041	0.0688	0.9991	0.0067	0.9793				'protein.glycosylation.mannosyl-oligosaccharide-1
Black	Potra2n12c24842	75	0.0835	0.3478	0.0193	0.9027	-0.0392	0.9991	-0.0192	0.9205	AT5G62090	SLK2	Potri.015G138500	'RNA.regulation of transcription.C2H2 zinc finger family'
Black	Potra2n673s36382	76	-0.2327	0.0719	-0.2106	0.0543	-0.1287	0.9991	-0.0838	0.4965	AT3G49910	AT3G49910	Potri.007G085200	'protein.synthesis.ribosomal protein.eukaryotic.60S subunit.L26'
Black	Potra2n2c5978	77	-0.2023	0.1289	-0.1789	0.1737	-0.0015	0.9991	0.0071	0.9752	AT1G22780	PFL	Potri.002G051300	'protein.synthesis.ribosomal protein.eukaryotic.40S subunit.S18'
Black	Potra2n18c32529	78	-0.0848	0.5277	-0.0119	0.9564	0.073	0.9991	0.0198	0.9209	AT5G19690	STT3A	Potri.018G086000	'stress.abiotic.drought/salt'		GT66	Glycosyltransferase Family 66 protein
Black	Potra2n1c2046	79	-0.1915	0.2712	-0.1207	0.5242	-0.0235	0.9991	-0.0634	0.7462	AT5G59890	ADF4	Potri.001G236400	'cell.organisation'
Black	Potra2n3c7386	80	-0.2003	0.0687	-0.1808	0.0743	-0.0218	0.9991	-0.0307	0.8538	AT3G53020	STV1	Potri.003G123101
Black	Potra2n10c20563	81	-0.2474	0.0697	-0.2604	0.0476	-0.1012	0.9991	-0.0437	0.8449	AT1G07770	RPS15A	Potri.008G051900	'protein.synthesis.ribosomal protein.eukaryotic.40S subunit.S15A'
Black	Potra2n2c4409	82	0.1239	0.1676	0.0129	0.9529	-0.0637	0.9991	-0.0348	0.7844	AT4G03080	BSL1	Potri.002G213300	'protein.postranslational modification'
Black	Potra2n16c30042	83	-0.2555	0.0358	-0.12	0.4806	-0.0417	0.9991	-0.0792	0.5736	AT5G02960	AT5G02960	Potri.006G131500	'protein.synthesis.ribosomal protein.eukaryotic.40S subunit.S23'
Black	Potra2n16c29461	84	-0.0987	0.2941	-0.0659	0.5416	0.0207	0.9991	0.0053	0.9801	AT5G58290	RPT3	Potri.016G028000	'protein.degradation.ubiquitin.proteasom'
Black	Potra2n12c24374	85	-0.1382	0.3463	-0.0855	0.6443	-0.0594	0.9991	-0.0281	0.9172	AT5G62890	AT5G62890	Potri.012G077400	'transport.misc'
Black	Potra2n3c7044	86	-0.1583	0.1529	-0.067	0.614	-0.0398	0.9991	-0.0133	0.9432	AT1G11680	CYP51G1	Potri.003G161700	'misc.cytochrome P450'
Black	Potra2n3c7065	87	-0.2656	0.0945	-0.1898	0.2117	-0.1332	0.9991	-0.0961	0.6062	AT1G09590	AT1G09590	Potri.003G159500	'protein.synthesis.ribosomal protein.eukaryotic.60S subunit.L21'
Black	Potra2n10c21058	88	0.1443	0.1194	0.0299	0.8903	-0.0628	0.9991	-0.0493	0.8232	AT2G47070	SPL1	Potri.010G154000	'development.squamosa promoter binding like (SPL)'
Black	Potra2n5c11404	89	-0.233	0.0567	-0.123	0.3824	0.0021	0.9991	-0.0301	0.8919	AT4G31700	RPS6	Potri.005G162600	'protein.synthesis.ribosomal protein.eukaryotic.40S subunit.S6'
Black	Potra2n3c7212	90	0.2397	0.0537	0.1805	0.1918	0.1428	0.9991	0.0149	0.9627	AT4G23980	ARF9	Potri.003G142100
Black	Potra2n1c282	91	-0.2305	0.0824	-0.2037	0.1199	-0.0429	0.9991	-0.0533	0.7681	AT3G12390	AT3G12390	Potri.003G190800	'protein.synthesis.elongation'
Black	Potra2n17c31120	92	-0.0827	0.5729	-0.0289	0.8801	0.0903	0.9991	0.0114	0.9657	AT3G02090	MPPBETA	Potri.017G092400	'protein.targeting.mitochondria'
Black	Potra2n5c10794	93	-0.1585	0.1389	-0.081	0.4683	-0.0016	0.9991	-0.0298	0.8546	AT5G42790	PAF1	Potri.005G229200	'protein.degradation.ubiquitin.proteasom'
Black	Potra2n10c20241	94	-0.2137	0.066	-0.1712	0.1383	-0.0788	0.9991	-0.0587	0.7033	AT5G04780	AT5G04780	Potri.010G241100	'transport.misc'
Black	Potra2n3c6715	95	0.118	0.4621	0.0459	0.7438	0.0257	0.9991	0.0204	0.9084	AT3G54390	AT3G54390	Potri.003G195300
Black	Potra2n17c31407	96	-0.2094	0.0269	-0.1281	0.2924	0.0202	0.9991	0.0033	0.9892	AT5G14030	AT5G14030	Potri.017G061900	'not assigned.unknown'
Black	Potra2n9c18917	97	-0.0586	0.6314	-0.0157	0.9274	0.0197	0.9991	0.0027	0.99	AT1G20200	EMB2719	Potri.009G136900	'protein.degradation.ubiquitin.proteasom'
Black	Potra2n17c30647	98	-0.2206	0.0483	-0.219	0.0131	-0.0397	0.9991	-0.0238	0.8681	AT5G52650	AT5G52650	Potri.017G146700	'protein.synthesis.ribosomal protein.eukaryotic.40S subunit.S10'
Black	Potra2n1c2732	99	-0.2298	0.1315	-0.1897	0.1985	-0.0281	0.9991	-0.091	0.5679	AT5G48760	AT5G48760	Potri.001G314500	'protein.synthesis.ribosomal protein.eukaryotic.60S subunit.L13A'
Black	Potra2n15c28962	100	-0.1618	0.32	-0.076	0.7272	0.0006	0.9994	-0.027	0.9334	AT1G34130	STT3B	Potri.015G028300	'stress.abiotic.drought/salt'		GT66	Glycosyltransferase Family 66 protein
Black	Potra2n5c12782	101	0.0956	0.4397	0.0564	0.6941	0.0065	0.9991	-0.0063	0.976	AT4G10710	SPT16	Potri.013G004600	'RNA.regulation of transcription.Global transcription factor group'
Black	Potra2n17c30916	102	-0.2621	0.0293	-0.1997	0.0657	-0.0143	0.9991	0.0134	0.9476	AT5G16130	AT5G16130	Potri.017G115400	'protein.synthesis.ribosomal protein.eukaryotic.40S subunit.S7'
Black	Potra2n9c19607	103	-0.15	0.2172	-0.046	0.7987	0.0856	0.9991	0.0155	0.9438	AT5G09570	At12Cys-2	Potri.009G078100	'not assigned.unknown'
Black	Potra2n6c14244	104	-0.159	0.214	-0.1325	0.3636	-0.0881	0.9991	0.0228	0.9212	AT3G53190	AT3G53190	Potri.006G122000	'cell wall.degradation.pectate lyases and polygalacturonases'	PtPL1-3	PL1_1	Polysaccharide Lyase Family 1 protein	Pectin	pectin degradation	Biswal, A.K., Soeno, K., Gandla, M.L., Immerzeel, P., Pattathil, S., Lucenius, J., Serimaa, R., Hahn, M.G., Moritz, T., Jönsson, L.J., Israelsson-Nordström, M., Mellerowicz, E.J. (2014). Aspen pectate lyase PtxtPL1-27 mobilizes matrix polysaccharides from woody tissues and improves saccharification yield. Biotechnol. Biofuels 7: 11. PMID:24450601	Bai Y, Wu D, Liu F, Li Y, Chen P, Lu M and Zheng B (2017) Characterization and Functional Analysis of the Poplar Pectate Lyase-Like Gene PtPL1-18 Reveal Its Role in the Development of Vascular Tissues. Front. Plant Sci. 8:1123. doi: 10.3389/fpls.2017.01123			At3g53190
Black	Potra2n8c17061	105	-0.2419	0.0696	-0.1673	0.2672	-0.0367	0.9991	-0.082	0.6444	AT3G55280	RPL23AB	Potri.008G050200	'protein.synthesis.ribosomal protein.eukaryotic.60S subunit.L23A'
Black	Potra2n17c30933	106	-0.1896	0.0485	-0.0981	0.3049	0.0053	0.9991	-0.0079	0.9726	AT3G02530	CCT6-2	Potri.017G113600	'protein.folding'
Black	Potra2n2c5865	107	-0.1354	0.2366	-0.0479	0.7931	-0.0161	0.9991	-0.0215	0.9164	AT4G02450	p23-1	Potri.002G061500	'not assigned.unknown'
Black	Potra2n6c15138	108	0.1238	0.1613	0.0692	0.5605	0.013	0.9991	-0.0051	0.9826	AT1G65440	GTB1	Potri.006G031900	'RNA.regulation of transcription.Global transcription factor group'
Black	Potra2n17c30715	109	-0.3318	0.0011	-0.2518	0.0344	-0.1619	0.9991	-0.0596	0.7746	AT4G02230	AT4G02230	Potri.017G140800	'protein.synthesis.ribosomal protein.eukaryotic.60S subunit.L19'
Black	Potra2n19c33409	110	0.1059	0.5288	0.0331	0.8942	-0.0707	0.9991	-0.0052	0.9886	AT1G03520	AT1G03520	Potri.019G104600	'misc.UDP glucosyl and glucoronyl transferases'		GT14	Glycosyltransferase Family 14 protein	uncharacterized						At4g03340
Black	Potra2n16c29789	111	-0.2737	0.0288	-0.2578	0.0448	-0.0913	0.9991	-0.0708	0.635	AT1G09590	AT1G09590	Potri.016G061100	'protein.synthesis.ribosomal protein.eukaryotic.60S subunit.L21'
Black	Potra2n654s36292	112	0.9305	0.1925	0.5618	0.5887	0.3203	0.9991	-0.1597	0.9264	AT5G42710	TRM30	Potri.014G185300	'not assigned.unknown'
Black	Potra2n6c13438	113	-0.2064	0.1483	-0.2167	0.1469	-0.0436	0.9991	-0.0168	0.9479	AT2G39390	AT2G39390	Potri.006G214100	'protein.synthesis.ribosomal protein.eukaryotic.60S subunit.L35'
Black	Potra2n1c34	114	0.2153	0.0228	0.2	0.0347	0.0828	0.9991	-0.0009	0.9977	AT1G55350	DEK1	Potri.001G003900	'protein.degradation.cysteine protease'
Black	Potra2n1c3147	115	0.1054	0.2358	0.0422	0.7767	-0.0479	0.9991	-0.0296	0.8518	AT5G55100	AT5G55100	Potri.001G356800	'RNA.processing'
Black	Potra2n10c21873	116	-0.1427	0.3816	-0.1637	0.3162	-0.0897	0.9991	-0.0171	0.9542	AT2G33310	IAA13	Potri.008G172400	'RNA.regulation of transcription.Aux/IAA family'
Black	Potra2n15c28058	117	-0.1241	0.3912	-0.0514	0.7585	-0.0125	0.9991	0.0089	0.9708	AT5G52040	RS41	Potri.015G135800	'RNA.processing.splicing'
Black	Potra2n11c23331	118	0.2014	0.0987	0.117	0.6097	-0.0732	0.9991	-0.0135	0.975	AT2G33770	PHO2	Potri.011G052600	'protein.degradation.ubiquitin.E2'
Black	Potra2n4c8935	119	0.15	0.1629	0.1486	0.366	0.1922	0.9608	-0.0186	0.9413	AT1G29240		Potri.004G057800	'not assigned.unknown'
Black	Potra2n10c22273	120	-0.1399	0.0977	-0.1252	0.1965	-0.0949	0.9991	-0.011	0.9569	AT4G15900	PRL1	Potri.010G012800	'protein.postranslational modification'
Black	Potra2n11c23004	121	-0.0741	0.6334	-0.0545	0.7395	-0.0191	0.9991	0.0144	0.9522	AT5G55230	MAP65-1	Potri.011G092500	'cell.organisation'
Black	Potra2n562s35969	122	-0.2255	0.261	-0.061	0.8351	0.0983	0.9991	-0.0583	0.8372	AT1G53240	mMDH1	Potri.001G376500	'TCA / org transformation.TCA.malate DH'
Black	Potra2n1c3825	123	-0.2315	0.0625	-0.1638	0.2955	-0.0712	0.9991	-0.0195	0.943	AT1G33120	AT1G33120	Potri.001G453900	'protein.synthesis.ribosomal protein.eukaryotic.60S subunit.L9'
Black	Potra2n6c12844	124	-0.1068	0.3017	-0.1237	0.141	-0.0653	0.9991	-0.0226	0.9086	AT1G17370	UBP1B	Potri.006G279600	'RNA.RNA binding'
Black	Potra2n7c16354	125	-0.1171	0.3369	-0.0387	0.8476	0.0408	0.9991	-0.0057	0.9826	AT5G66680	DGL1	Potri.007G031000	'protein.glycosylation'
Black	Potra2n3c7473	126	-0.2146	0.1399	-0.16	0.3449	-0.0217	0.9991	0.002	0.9949	AT1G07770	RPS15A	Potri.008G051900	'protein.synthesis.ribosomal protein.eukaryotic.40S subunit.S15A'
Black	Potra2n1c2476	127	-0.1177	0.4022	-0.0156	0.9402	0.0624	0.9991	0.0333	0.8752	AT5G09570	At12Cys-2	Potri.001G282900	'not assigned.unknown'
Black	Potra2n3c6763	128	-0.1792	0.1333	-0.1449	0.2153	-0.0687	0.9991	-0.0115	0.9522	AT3G12390	AT3G12390	Potri.003G190800	'protein.synthesis.elongation'
Black	Potra2n16c29808	129	-0.2768	0.0488	-0.235	0.1607	-0.1362	0.9991	-0.0611	0.7995	AT5G64140	RPS28	Potri.016G063100	'protein.synthesis.ribosomal protein.eukaryotic.40S subunit.S28'
Black	Potra2n6c14198	130	-0.1962	0.0321	-0.1788	0.1099	-0.0172	0.9991	-0.0095	0.9703	AT2G37220	AT2G37220	Potri.006G127200	'RNA.RNA binding'
Black	Potra2n14c26671	131	-0.189	0.1082	-0.171	0.1917	-0.1156	0.9991	-0.0512	0.7996	AT2G35680	PTPMT1	Potri.014G045500	'not assigned.unknown'
Black	Potra2n2c5092	132	-0.266	0.0537	-0.1615	0.3002	-0.0952	0.9991	-0.0499	0.8303	AT3G60770	AT3G60770	Potri.002G146800	'protein.synthesis.ribosomal protein.eukaryotic.40S subunit.S13'
Black	Potra2n12c24190	133	-0.103	0.4569	-0.097	0.5335	-0.0497	0.9991	0.0036	0.9898				'protein.glycosylation.mannosyl-oligosaccharide-1
Black	Potra2n6c13193	134	0.0689	0.5855	0.006	0.9823	-0.0646	0.9991	-0.0136	0.957	AT4G28880	ckl3	Potri.006G239900	'protein.postranslational modification'
Black	Potra2n11c23218	135	0.1224	0.2739	0.0942	0.6465	0.1149	0.9991	0.0039	0.9895	AT1G29240		Potri.011G067000	'not assigned.unknown'
Black	Potra2n1c543	136	-0.0888	0.1623	-0.0582	0.4306	-0.0482	0.9991	-0.0057	0.9763	AT1G29880	AT1G29880	Potri.001G067800	'protein.aa activation.glycine-tRNA ligase'
Black	Potra2n689s36486	137	0.1543	0.071	0.1309	0.1648	0.0402	0.9991	0.0052	0.9843	AT1G11160	KTN80.1	Potri.011G045500	'cell.organisation'
Black	Potra2n2c6122	138	-0.2064	0.1484	-0.1513	0.3286	-0.0382	0.9991	-0.063	0.7203	AT4G27090	RPL14B	Potri.002G035700	'protein.synthesis.ribosomal protein.eukaryotic.60S subunit.L14'
Black	Potra2n10c21358	139	0.1023	0.222	0.0696	0.6393	0.0146	0.9991	-0.0021	0.9912	AT1G68370	ARG1	Potri.010G122300	'stress.abiotic.heat'
Black	Potra2n17c31151	140	-0.219	0.1541	-0.18	0.2902	-0.0491	0.9991	-0.0356	0.8993	AT5G15350	ENODL17	Potri.017G088600	'misc.plastocyanin-like'
Black	Potra2n5c10814	141	-0.189	0.1435	-0.1644	0.207	-0.0394	0.9991	-0.0182	0.9432	AT4G27090	RPL14B	Potri.002G035700	'protein.synthesis.ribosomal protein.eukaryotic.60S subunit.L14'
Black	Potra2n3c6550	142	0.1526	0.1297	0.0782	0.6193	-0.0374	0.9991	-0.0129	0.957	AT5G19900	AT5G19900	Potri.003G214300	'not assigned.unknown'
Black	Potra2n10c20849	143	0.2075	0.0115	0.1232	0.2102	0.0479	0.9991	0.0274	0.8866	AT5G16270	SYN4	Potri.010G178600	'DNA.synthesis/chromatin structure'
Black	Potra2n13c25497	144	-0.2679	0.0224	-0.2194	0.0668	-0.0735	0.9991	-0.0328	0.8792	AT3G56340	RPS26e	Potri.013G093700	'protein.synthesis.ribosomal protein.eukaryotic.40S subunit.S26'
Black	Potra2n14c26710	145	-0.239	0.0449	-0.1488	0.2067	0.0623	0.9991	0.0543	0.7721	AT4G09320	NDPK1	Potri.014G049900	'nucleotide metabolism.phosphotransfer and pyrophosphatases.nucleoside diphosphate kinase'
Black	Potra2n2c5903	146	-0.2513	0.0632	-0.1818	0.2103	-0.0186	0.9991	-0.063	0.7447	AT2G34480	L18aB	Potri.002G057600	'protein.synthesis.ribosomal protein.eukaryotic.60S subunit.L18A'
Black	Potra2n1c3492	147	0.1036	0.332	0.072	0.6369	0.0513	0.9991	0.0325	0.8859	AT1G53050	AT1G53050	Potri.001G399700	'protein.postranslational modification'
Black	Potra2n14c27587	148	0.1416	0.3035	0.0446	0.8317	-0.046	0.9991	0.0269	0.9143	AT3G13340	AT3G13340	Potri.014G147400	'development.unspecified'
Black	Potra2n1c4020	149	0.0709	0.5502	0.0546	0.6985	0.0004	0.9994	0.0004	0.9989	AT1G16220	AT1G16220	Potri.001G473300	'protein.postranslational modification'
Black	Potra2n2c4762	150	0.2461	0.1666	0.1898	0.4128	0.1808	0.9991	0.034	0.9397	AT1G01040	DCL1	Potri.002G181400	'RNA.processing.degradation dicer'
Black	Potra2n1c1694	151	-0.2246	0.1055	-0.1922	0.202	-0.0591	0.9991	-0.0823	0.6176	AT2G19730	AT2G19730	Potri.001G194000	'protein.synthesis.ribosomal protein.eukaryotic.60S subunit.L28'
Black	Potra2n1c3007	152	-0.2133	0.1648	-0.1565	0.2778	-0.0196	0.9991	-0.0503	0.7839	AT4G15000	AT4G15000	Potri.001G342500	'protein.synthesis.ribosomal protein.eukaryotic.60S subunit.L27'
Black	Potra2n9c18986	153	-0.2712	0.002	-0.0834	0.5583	-0.0054	0.9991	-0.0656	0.6909	AT2G21170	TIM	Potri.009G129500	'PS.calvin cycle.TPI'
Black	Potra2n12c24767	154	-0.2277	0.0654	-0.181	0.1917	-0.0278	0.9991	-0.0801	0.5835	AT3G45030	AT3G45030	Potri.012G128300	'protein.synthesis.ribosomal protein.eukaryotic.40S subunit.S20'
Black	Potra2n10c20522	155	-0.2393	0.043	-0.1579	0.2213	-0.0224	0.9991	-0.0158	0.9423	AT2G39390	AT2G39390	Potri.010G212300	'protein.synthesis.ribosomal protein.eukaryotic.60S subunit.L35'
Black	Potra2n14c27389	156	-0.2676	0.0522	-0.2088	0.1036	-0.042	0.9991	-0.0195	0.9326	AT3G05590	RPL18	Potri.014G127300	'protein.synthesis.ribosomal protein.eukaryotic.60S subunit.L18'
Black	Potra2n6c13265	157	-0.173	0.091	-0.1287	0.3747	0.0379	0.9991	-0.005	0.9834	AT5G26030	FC1	Potri.006G232100	'tetrapyrrole synthesis.ferrochelatase'
Black	Potra2n2c5700	158	0.1374	0.1306	0.0985	0.4296	0.0804	0.9991	0.0367	0.8774	AT1G77300	EFS	Potri.002G079100	'RNA.regulation of transcription.SET-domain transcriptional regulator family'
Black	Potra2n12c24877	159	-0.2275	0.1502	-0.1965	0.1779	-0.0412	0.9991	-0.056	0.7577	AT3G53020	STV1	Potri.012G139400	'protein.synthesis.ribosomal protein.eukaryotic.60S subunit.L24'
Black	Potra2n4c10199	160	-0.122	0.1349	-0.0982	0.3349	-0.0103	0.9991	0.0137	0.9451	AT5G40810	AT5G40810	Potri.004G203800	'mitochondrial electron transport / ATP synthesis.cytochrome c'
Black	Potra2n15c29165	161	0.0479	0.5859	0.0436	0.6918	0.0498	0.9991	0.0215	0.8961	AT5G53620	AT5G53620	Potri.015G006700	'not assigned.unknown'
Black	Potra2n3c8224	162	0.0754	0.4279	0.0527	0.6862	0.0232	0.9991	0.0093	0.9703	AT3G12810	PIE1	Potri.003G022100	'RNA.regulation of transcription.Chromatin Remodeling Factors'
Black	Potra2n5c12407	163	-0.1634	0.0661	-0.0923	0.4021	-0.0262	0.9991	-0.0531	0.6909	AT3G04830	AT3G04830	Potri.005G051300	'not assigned.unknown'
Black	Potra2n16c30309	164	0.3839	0.0103	0.3532	0.0734	0.18	0.9991	0.1491	0.3995	AT5G01520	AIRP2	Potri.016G115300	'protein.degradation.ubiquitin.E3.RING'
Black	Potra2n16c30181	165	-0.2667	0.0364	-0.1706	0.1393	-0.0834	0.9991	-0.0967	0.484	AT3G02560	AT3G02560	Potri.016G100400	'protein.synthesis.ribosomal protein.eukaryotic.40S subunit.S7'
Black	Potra2n5c12608	166	-0.2688	0.0593	-0.2655	0.0777	-0.1521	0.9991	-0.0481	0.822	AT5G27700	EVR1L1	Potri.005G026000	'protein.synthesis.ribosomal protein.eukaryotic.40S subunit.S21'
Black	Potra2n10c20421	167	-0.1262	0.1964	-0.0487	0.7655	0.052	0.9991	0.0137	0.9457	AT2G01720	OST1a	Potri.008G038700	'protein.glycosylation'
Black	Potra2n6c13559	168	-0.2621	0.1087	-0.2434	0.0557	-0.0346	0.9991	-0.0265	0.9279	AT1G70600	AT1G70600	Potri.006G202300	'protein.synthesis.ribosomal protein.eukaryotic.60S subunit.L27A'
Black	Potra2n4c10144	169	-0.2475	0.0613	-0.1587	0.2139	-0.0238	0.9991	-0.0693	0.5491	AT1G36240	RPL30A	Potri.004G196500	'protein.synthesis.ribosomal protein.eukaryotic.60S subunit.L30'
Black	Potra2n4c8992	170	-0.2361	0.0904	-0.157	0.2894	-0.0066	0.9991	-0.0529	0.7774	AT2G34480	L18aB	Potri.004G063300	'protein.synthesis.ribosomal protein.eukaryotic.60S subunit.L18A'
Black	Potra2n8c16741	171	-0.2597	0.1292	-0.1792	0.3668	-0.0467	0.9991	-0.0758	0.7266	AT5G64140	RPS28	Potri.008G013200	'protein.synthesis.ribosomal protein.eukaryotic.40S subunit.S28'
Black	Potra2n15c28342	172	-0.2435	0.1027	-0.1147	0.5181	0.0092	0.9991	-0.0499	0.8251	AT1G67430	AT1G67430	Potri.015G094400	'protein.synthesis.ribosomal protein.eukaryotic.60S subunit.L17'
Black	Potra2n5c11029	173	-0.2976	0.0781	-0.1737	0.3466	-0.0287	0.9991	-0.0809	0.696	AT2G34480	L18aB	Potri.004G063300	'protein.synthesis.ribosomal protein.eukaryotic.60S subunit.L18A'
Black	Potra2n5c11522	174	-0.1042	0.2003	-0.0827	0.4806	-0.09	0.9991	-0.0354	0.8382	AT2G23070	CKA4	Potri.005G146000	'protein.postranslational modification'
Black	Potra2n9c18731	175	0.131	0.2864	0.0413	0.8251	0.0014	0.9991	0.0105	0.9712	AT2G27090		Potri.009G159000	'RNA.regulation of transcription.bZIP transcription factor family'
Black	Potra2n17c31390	176	-0.1187	0.3606	-0.1264	0.3775	-0.1061	0.9991	0.0096	0.9726	AT3G26935	AT3G26935	Potri.017G063800	'RNA.regulation of transcription.unclassified'
Black	Potra2n6c14675	177	-0.2673	0.1407	-0.1888	0.3075	0.0406	0.9991	-0.0582	0.7947	AT5G60670	RPL12C	Potri.006G077200	'protein.synthesis.ribosomal protein.eukaryotic.60S subunit.L12'
Black	Potra2n4c9964	178	-0.2945	0.1209	-0.2271	0.243	-0.1261	0.9991	-0.1265	0.5834	AT2G21050	LAX2	Potri.004G172800	'transport.amino acids'
Black	Potra2n16c29275	179	0.2182	0.0269	0.1805	0.0349	0.0745	0.9991	0.0488	0.7177	AT5G47690	PDS5A	Potri.016G005400	'not assigned.unknown'
Black	Potra2n8c17203	180	-0.1187	0.4184	-0.055	0.7955	0.0081	0.9991	0.0025	0.9941	AT1G07310	AT1G07310	Potri.008G064900	'stress.abiotic.cold'
Black	Potra2n5c11438	181	0.1266	0.1945	0.0737	0.6486	-0.0027	0.9991	0.0327	0.8357	AT5G10940	ASG2	Potri.005G158300	'RNA.regulation of transcription.putative transcription regulator'
Black	Potra2n17c31160	182	-0.1379	0.2771	-0.1062	0.4552	-0.093	0.9991	-0.0315	0.8893	AT3G29100	VTI13	Potri.017G087700	'cell.vesicle transport'
Black	Potra2n1c2362	183	0.049	0.7534	0.0382	0.8419	0.0158	0.9991	0.0112	0.9757	AT1G04140	AT1G04140	Potri.014G193900	'development.unspecified'
Black	Potra2n1c3621	184	0.1012	0.4348	0.0388	0.8332	-0.0507	0.9991	0.0031	0.9907	AT5G54730	G18F	Potri.001G417000	'protein.degradation.autophagy'
Black	Potra2n3c7576	185	-0.1749	0.2068	-0.1257	0.3902	-0.0224	0.9991	-0.0539	0.8051	AT1G04170	EIF2 GAMMA	Potri.003G104900	'protein.synthesis.initiation'
Black	Potra2n10c20834	186	0.2313	0.0319	0.2239	0.0761	0.1859	0.7881	0.0932	0.5876	AT3G59360	UTR6	Potri.010G180500	'transport.sugars'
Black	Potra2n19c34099	187	-0.1302	0.2317	-0.0942	0.4348	-0.0022	0.9991	-0.0262	0.8926	AT3G03960	CCT8	Potri.019G034200	'protein.folding'
Black	Potra2n2c6449	188	-0.1304	0.3143	-0.0662	0.7061	-0.0025	0.9991	-0.0259	0.928	AT1G76670	URGT1	Potri.002G000500	'transport.sugars'
Black	Potra2n7c16037	189	-0.1045	0.2129	-0.0717	0.5181	-0.0212	0.9991	-0.0099	0.9596	AT1G79230	MST1	Potri.007G069300	'amino acid metabolism.degradation.serine-glycine-cysteine group.cysteine'
Black	Potra2n3c6493	190	0.2058	0.0306	0.1268	0.3168	0.0855	0.9991	0.0003	0.9991	AT1G55325	GCT	Potri.003G220800	'not assigned.unknown'
Black	Potra2n8c18450	191	-0.1222	0.2791	-0.122	0.2952	-0.0876	0.9991	-0.0105	0.9699	AT5G18900	AT5G18900	Potri.008G197700
Black	Potra2n6c14146	192	-0.2355	0.127	-0.111	0.5343	0.0077	0.9991	0.0046	0.9891	AT5G02870	RPL4	Potri.T159900	'protein.synthesis.ribosomal protein.eukaryotic.60S subunit.L4/L1'
Black	Potra2n6c14898	193	-0.1639	0.1434	-0.1178	0.3721	-0.0293	0.9991	-0.0216	0.9296	AT3G57785	AT3G57785	Potri.006G056900	'not assigned.unknown'
Black	Potra2n19c33416	194	-0.0992	0.2869	-0.0998	0.3683	-0.1024	0.9991	-0.0298	0.8815	AT4G03390	SRF3	Potri.019G103900	'protein.postranslational modification.kinase.receptor like cytoplasmatic kinase VII'
Black	Potra2n13c25228	195	-0.1198	0.5977	0.0063	0.9877	0.0971	0.9991	0.0195	0.9522	AT5G60860	RABA1f	Potri.013G123600	'signalling.G-proteins'
Black	Potra2n6c15345	196	0.1734	0.0651	0.0937	0.4083	0.0621	0.9991	-0.0139	0.9571	AT5G47690	PDS5A	Potri.016G005400	'not assigned.unknown'
Black	Potra2n15c28093	197	-0.2927	0.164	-0.2859	0.1955	-0.2711	0.9933	-0.1159	0.6917	AT5G51670	AT5G51670	Potri.015G131800	'signalling.G-proteins'
Black	Potra2n3c7978	198	0.1314	0.3673	0.0424	0.8303	-0.0096	0.9991	-0.0318	0.9161	AT3G24490	AT3G24490	Potri.003G056000
Black	Potra2n2c5262	199	-0.1463	0.2336	-0.1242	0.3477	-0.0641	0.9991	-0.0058	0.9863	AT5G42890	SCP2	Potri.002G126200	'not assigned.unknown'
Black	Potra2n10c20234	200	0.2486	0.0262	0.1942	0.1082	0.191	0.9192	0.0849	0.545	AT5G03540	EXO70A1	Potri.010G241800	'cell.vesicle transport'
Black	Potra2n12c23765	201	-0.1906	0.0493	-0.0806	0.5662	0.0535	0.9991	0.0474	0.7719	AT4G27660	AT4G27660	Potri.012G006501
Black	Potra2n7c15896	202	0.1251	0.3931	0.044	0.8409	-0.0728	0.9991	0.0177	0.9522	AT4G39870	OXR1	Potri.007G092700	'RNA.regulation of transcription.unclassified'
Black	Potra2n6c15312	203	-0.1381	0.327	-0.107	0.3494	-0.0204	0.9991	0.0121	0.953	AT3G22110	PAC1	Potri.006G008800	'protein.degradation.ubiquitin.proteasom'
Black	Potra2n17c31488	204	0.3153	0.4498	0.2261	0.6791	0.1164	0.9991	0.0893	0.918	AT2G32800	LecRK-S.2	Potri.017G055000	'protein.postranslational modification.kinase.receptor like cytoplasmatic kinase VII'
Black	Potra2n10c20100	205	-0.1342	0.1904	-0.1604	0.1052	-0.1207	0.9991	-0.0223	0.9189	AT5G08380	AGAL1	Potri.010G255200	'minor CHO metabolism.galactose.alpha-galactosidases'		GH27	Glycoside Hydrolase Family 27 protein
Black	Potra2n1c881	206	0.1473	0.0719	0.115	0.3309	0.0194	0.9991	0.0494	0.7519	AT1G63500	BSK7	Potri.001G104700	'protein.postranslational modification.kinase.receptor like cytoplasmatic kinase VII'
Black	Potra2n1c4013	207	0.1767	0.1856	0.0857	0.6441	0.0159	0.9991	0.0036	0.9907	AT5G56240	AT5G56240	Potri.001G472400	'not assigned.unknown'
Black	Potra2n2c4756	208	0.331	0.2267	0.2727	0.383	0.1235	0.9991	0.0752	0.9193	AT4G35580	NTL9	Potri.002G182000	'development.unspecified'
Black	Potra2n8c17147	209	-0.2427	0.1184	-0.2167	0.1236	-0.0857	0.9991	-0.0434	0.8455				'protein.glycosylation.mannosyl-oligosaccharide-1
Black	Potra2n14c27039	210	-0.0989	0.524	-0.06	0.7557	-0.0023	0.9991	-0.0242	0.9212	AT1G01510	AN	Potri.014G089400	'RNA.regulation of transcription.Orphan family'
Black	Potra2n8c18026	211	-0.3469	0.0423	-0.2071	0.2648	-0.0341	0.9991	-0.0968	0.6611	AT3G04920	AT3G04920	Potri.008G152500	'protein.synthesis.ribosomal protein.eukaryotic.40S subunit.S24'
Black	Potra2n5c12409	212	-0.2439	0.1217	-0.1314	0.4756	0.0087	0.9991	-0.0555	0.8206	AT4G34670	AT4G34670	Potri.005G051200	'protein.synthesis.ribosomal protein.eukaryotic.40S subunit.S3A'
Black	Potra2n4c8423	213	-0.0781	0.5776	-0.0924	0.5138	-0.0964	0.9991	-0.0168	0.9483	AT4G22320	AT4G22320	Potri.004G001500	'not assigned.unknown'
Black	Potra2n1c473	214	0.3185	0.0435	0.1285	0.6097	-0.1122	0.9991	-0.0113	0.9765	AT1G27320	HK3	Potri.001G057400	'hormone metabolism.cytokinin.signal transduction'
Black	Potra2n13c25252	215	0.3281	0.2615	0.252	0.4609	0.2344	0.9991	0.0994	0.8516	AT3G53690	AT3G53690	Potri.013G120300	'protein.degradation.ubiquitin.E3.RING'
Black	Potra2n14c26727	216	0.1678	0.2047	0.0657	0.7447	0.0346	0.9991	0.017	0.9624	AT2G44710	AT2G44710	Potri.014G051500	'RNA.RNA binding'
Black	Potra2n10c21204	217	-0.1515	0.1624	-0.1112	0.4412	-0.0483	0.9991	-0.0138	0.9626	AT1G26300	AT1G26300	Potri.010G137900	'not assigned.unknown'
Black	Potra2n6c14202	218	-0.1144	0.3425	-0.0668	0.7395	-0.0227	0.9991	0.0235	0.9333	AT5G03290	IDH-V	Potri.006G126700	'TCA / org transformation.other organic acid transformatons.IDH'
Black	Potra2n5c11356	219	-0.2289	0.1691	-0.1367	0.4252	-0.029	0.9991	-0.0143	0.9657	AT4G08685	SAH7	Potri.005G167900	'stress.abiotic.unspecified'
Black	Potra2n10c20705	220	-0.2433	0.1323	-0.2197	0.146	-0.0467	0.9991	-0.0852	0.5566	AT1G51740	SYP81	Potri.010G194300	'cell.vesicle transport'
Black	Potra2n7c16318	221	-0.1984	0.1206	-0.1075	0.4422	-0.0761	0.9991	-0.0506	0.7914	AT2G27530	PGY1	Potri.007G035600	'protein.synthesis.ribosomal protein.eukaryotic.60S subunit.L10A'
Black	Potra2n16c29605	222	-0.113	0.347	-0.0432	0.7899	0.0184	0.9991	-0.0002	0.9991	AT2G41460	ARP	Potri.016G042000	'DNA.synthesis/chromatin structure'
Black	Potra2n2c4557	223	-0.2642	0.0585	-0.214	0.1556	-0.0562	0.9991	0.0246	0.9328	AT3G05560	AT3G05560	Potri.002G204100	'protein.synthesis.ribosomal protein.eukaryotic.60S subunit.L22'
Black	Potra2n3c7747	224	-0.1026	0.5226	-0.053	0.8177	0.0556	0.9991	-0.0004	0.9991	AT2G44610	RAB6A	Potri.003G086700	'signalling.G-proteins'
Black	Potra2n18c32724	225	0.1329	0.2381	0.0812	0.5975	-0.0185	0.9991	0.0324	0.9051	AT1G19220	ARF19	Potri.018G063000
Black	Potra2n5c11021	226	0.106	0.4838	0.0624	0.796	-0.0013	0.9993	-0.0115	0.9726	AT2G30880	SWAP70	Potri.005G205300	'not assigned.unknown'
Black	Potra2n19c33555	227	-0.1864	0.2379	-0.0511	0.8386	0.073	0.9991	0.0003	0.9991	AT5G60860	RABA1f	Potri.019G092500	'signalling.G-proteins'
Black	Potra2n9c19722	228	0.149	0.1856	0.1097	0.4234	0.0579	0.9991	0.0189	0.9448	AT5G58720		Potri.009G046300	'DNA.synthesis/chromatin structure'
Black	Potra2n1c2486	229	-0.1807	0.2335	-0.0623	0.8024	0.0055	0.9991	-0.0654	0.8124	AT5G09590	MTHSC70-2	Potri.001G285500	'stress.abiotic.heat'
Black	Potra2n13c25562	230	-0.1968	0.1338	-0.1967	0.14	-0.099	0.9991	-0.0556	0.7932	AT1G65290	mtACP2	Potri.013G084500	'lipid metabolism.FA synthesis and FA elongation.ACP protein'
Black	Potra2n4c9799	231	0.1679	0.0956	0.1104	0.378	0.0699	0.9991	0.013	0.9632	AT4G34430	CHB3	Potri.004G153300	'RNA.regulation of transcription.Chromatin Remodeling Factors'
Black	Potra2n3c7935	232	-0.1736	0.2323	-0.116	0.4112	0.0004	0.9994	0.0196	0.9254	AT1G80230	AT1G80230	Potri.003G060100	'mitochondrial electron transport / ATP synthesis.cytochrome c oxidase'
Black	Potra2n1c93	233	0.1959	0.0977	0.1632	0.1617	0.0659	0.9991	0.0254	0.9095	AT1G55250	HUB2	Potri.001G008800	'protein.degradation.ubiquitin.E3.unspecified'
Black	Potra2n14c27183	234	-0.2246	0.1233	-0.15	0.3689	0.0286	0.9991	0.0074	0.9819	AT5G24510	AT5G24510	Potri.014G105400	'protein.synthesis.ribosomal protein.eukaryotic.60S subunit.P1'
Black	Potra2n7c16017	235	0.1405	0.1393	0.0882	0.4981	0.0249	0.9991	0.0163	0.9488	AT5G23150	HUA2	Potri.007G071600	'RNA.regulation of transcription.PWWP domain protein'
Black	Potra2n1c2648	236	-0.1076	0.5859	-0.0798	0.7474	-0.087	0.9991	-0.0307	0.9304	AT3G49200	AT3G49200	Potri.001G304600	'not assigned.unknown'
Black	Potra2n10c21459	237	0.2023	0.0466	0.123	0.3364	0.0205	0.9991	0.0126	0.9596	AT2G01460	AT2G01460	Potri.010G111900	'nucleotide metabolism.salvage.nucleoside kinases.uridine kinase'
Black	Potra2n10c20894	238	0.1066	0.3147	0.1087	0.426	0.0448	0.9991	0.0259	0.9244	AT1G54320	AT1G54320	Potri.010G173900	'transport.p- and v-ATPases'
Black	Potra2n5c12638	239	-0.1159	0.2615	-0.1305	0.2968	-0.0759	0.9991	0.0012	0.9966	AT5G27860	AT5G27860	Potri.005G023000	'not assigned.unknown'
Black	Potra2n10c20491	240	-0.0936	0.4377	-0.0345	0.8486	0.0094	0.9991	-0.0175	0.9392	AT3G55005	TON1B	Potri.010G215500	'cell.organisation'
Black	Potra2n17c31098	241	0.3506	0.0053	0.2045	0.2311	0.0279	0.9991	-0.036	0.9086	AT3G02130	RPK2	Potri.017G094400	'protein.postranslational modification.kinase.receptor like cytoplasmatic kinase VII'
Black	Potra2n8c17428	242	-0.1317	0.2508	-0.0473	0.7995	-0.0045	0.9991	-0.0135	0.9607	AT2G03220	FT1	Potri.008G090000	'cell wall.hemicellulose synthesis'		GT37	Glycosyltransferase Family 37 protein	XG	XG biosynthesis					At2g03210	FUT2
Black	Potra2n4c10258	243	-0.3263	0.0978	-0.2403	0.1936	-0.0328	0.9991	-0.109	0.643			Potri.004G210300	'not assigned.unknown'
Black	Potra2n13c25411	244	-0.2385	0.1578	-0.1594	0.2468	-0.0801	0.9991	-0.0796	0.6845	AT1G72190	AT1G72190	Potri.013G104200	'amino acid metabolism.degradation.serine-glycine-cysteine group.glycine'
Black	Potra2n5c10919	245	-0.186	0.1166	-0.088	0.5103	-0.0229	0.9991	-0.0311	0.8764	AT3G63410	APG1	Potri.005G215900	'secondary metabolism.isoprenoids.tocopherol biosynthesis.MPBQ/MSBQ methyltransferase'
Black	Potra2n8c17048	246	-0.2867	0.0876	-0.2594	0.1172	-0.0712	0.9991	-0.055	0.8518	AT2G39390	AT2G39390	Potri.008G048800	'protein.synthesis.ribosomal protein.eukaryotic.60S subunit.L35'
Black	Potra2n15c28234	247	0.0733	0.6841	0.0731	0.6842	0.0518	0.9991	0.0193	0.9479	AT3G48860	SCD2	Potri.015G104600	'not assigned.unknown'
Black	Potra2n2c4083	248	0.0893	0.5711	0.0136	0.9596	-0.0655	0.9991	-0.0248	0.9266	AT5G43990	SUVR2	Potri.002G257400	'RNA.regulation of transcription.SET-domain transcriptional regulator family'
Black	Potra2n18c32482	249	0.1335	0.2262	0.1349	0.2721	0.0799	0.9991	0.0256	0.9164	AT3G11710	ATKRS-1	Potri.018G090400	'protein.aa activation.lysine-tRNA ligase'
Black	Potra2n3c7237	250	-0.1278	0.2516	-0.0646	0.707	0.0038	0.9991	-0.0215	0.9266	AT1G64385	AT1G64385	Potri.003G139400	'not assigned.unknown'
Black	Potra2n11c22577	251	0.0821	0.6782	0.0978	0.6566	0.0606	0.9991	-0.0007	0.9989	AT5G65950	ROG2	Potri.011G144700	'not assigned.unknown'
Black	Potra2n1c2313	252	0.1017	0.5549	0.064	0.8023	-0.0127	0.9991	0.0102	0.9768	AT3G08505	AT3G08505	Potri.001G268200	'protein.degradation.ubiquitin.E3.RING'
Black	Potra2n9c19545	253	-0.099	0.2877	-0.0682	0.5763	-0.0613	0.9991	-0.0086	0.9722	AT2G03120	SPP	Potri.009G071600	'protein.degradation'
Black	Potra2n18c32531	254	0.3468	0.118	0.2562	0.3352	0.1295	0.9991	0.123	0.7412	AT2G25800		Potri.018G085900	'not assigned.unknown'
Black	Potra2n2c4070	255	-0.1749	0.3121	-0.0892	0.672	-0.0415	0.9991	-0.0071	0.9841	AT1G04030	AT1G04030	Potri.002G258501
Black	Potra2n9c18736	256	0.0965	0.3691	0.0513	0.7535	0.0245	0.9991	0.036	0.8779	AT2G27110	FRS3	Potri.009G158400	'signalling.light'
Black	Potra2n6c14425	257	-0.232	0.1085	-0.1806	0.2517	-0.0533	0.9991	-0.0502	0.8367	AT5G58420	AT5G58420	Potri.006G103700	'protein.synthesis.ribosomal protein.eukaryotic.40S subunit.S4'
Black	Potra2n8c17628	258	-0.1817	0.1336	-0.1435	0.3193	-0.0109	0.9991	0.01	0.966	AT5G08180	AT5G08180	Potri.008G110100	'protein.synthesis.ribosomal protein.prokaryotic.unknown organellar.unknown'
Black	Potra2n6c14580	259	-0.1198	0.5606	-0.0607	0.8064	-0.0222	0.9991	-0.0435	0.8901	AT2G37660	AT2G37660	Potri.006G086800	'protein.degradation'
Black	Potra2n5c11731	260	-0.2889	0.0078	-0.2178	0.0842	-0.1575	0.9933	-0.084	0.605	AT1G19580	GAMMA CA1	Potri.005G120800	'mitochondrial electron transport / ATP synthesis.NADH-DH.complex I.carbonic anhydrase'
Black	Potra2n2c4201	261	-0.1442	0.1439	-0.0733	0.556	0.0281	0.9991	0.0215	0.9181	AT3G07170	IRP1	Potri.002G244700	'not assigned.unknown'
Black	Potra2n13c25315	262	-0.1292	0.1613	-0.0843	0.5119	0.0142	0.9991	-0.0196	0.9283	AT1G71860	PTP1	Potri.013G115400	'protein.postranslational modification'
Black	Potra2n6c14616	263	-0.1273	0.3743	-0.1289	0.4134	-0.0751	0.9991	-0.0144	0.9668	AT2G36310	URH1	Potri.006G083400	'nucleotide metabolism.degradation'
Black	Potra2n8c18424	264	0.1676	0.3572	0.0996	0.5771	0.0302	0.9991	0.034	0.907	AT1G07040	AT1G07040	Potri.008G194800	'not assigned.unknown'
Black	Potra2n17c30620	265	-0.2125	0.0217	-0.1522	0.1436	-0.0875	0.9991	-0.0601	0.6494	AT5G52840	AT5G52840	Potri.017G149100	'mitochondrial electron transport / ATP synthesis.NADH-DH.localisation not clear'
Black	Potra2n15c27959	266	-0.2806	0.1205	-0.1336	0.5339	0.0663	0.9991	-0.0439	0.8634	AT4G25640	DTX35	Potri.015G147600	'transport.misc'
Black	Potra2n9c19657	267	0.1608	0.2273	0.1256	0.4136	0.017	0.9991	0.0103	0.9726	AT1G51350	AT1G51350	Potri.009G053400	'not assigned.unknown'
Black	Potra2n6c14043	268	0.5162	0.0931	0.4276	0.2102	0.2246	0.9991	0.0931	0.9008	AT1G17455	ELF4-L4	Potri.006G143800	'not assigned.unknown'
Black	Potra2n5c12455	269	0.1683	0.2102	0.0905	0.5688	0.0749	0.9991	0.0143	0.9642	AT3G26932	DRB3	Potri.005G045700	'RNA.RNA binding'
Black	Potra2n1c2564	270	-0.1881	0.0824	-0.1524	0.3145	-0.0489	0.9991	-0.0034	0.9907	AT2G14835	AT2G14835	Potri.001G294200	'protein.degradation.ubiquitin.E3.RING'
Black	Potra2n5c11226	271	0.0599	0.6684	0.0475	0.7585	0.0111	0.9991	0.0055	0.9863	AT1G77310	UBN2	Potri.002G078800	'stress.abiotic.touch/wounding'
Black	Potra2n10c22260	272	0.0831	0.6636	0.06	0.8048	0.0023	0.9991	-0.007	0.9843	AT4G15840	AT4G15840	Potri.010G014000	'not assigned.unknown'
Black	Potra2n6c13383	273	0.0901	0.5053	0.0587	0.7287	0.0538	0.9991	0.0077	0.9813	AT4G33200	XI-I	Potri.006G220000	'cell.organisation'
Black	Potra2n3c7535	274	0.1471	0.1705	0.0619	0.6471	0.0043	0.9991	0.0223	0.9189	AT5G51410	LUC7RL	Potri.003G109000	'RNA.RNA binding'
Black	Potra2n14c27104	275	-0.1278	0.3518	-0.1472	0.3481	-0.15	0.9991	-0.0321	0.907	AT4G01040	AT4G01040	Potri.014G096700	'not assigned.unknown'
Black	Potra2n2c4056	276	0.2748	0.2009	0.15	0.5388	0.0486	0.9991	0.0828	0.8022	AT2G16250	AT2G16250	Potri.002G260100	'protein.postranslational modification.kinase.receptor like cytoplasmatic kinase VII'
Black	Potra2n1c3053	277	-0.1237	0.2191	-0.0573	0.7087	0.0538	0.9991	0.0193	0.9304	AT5G14590	AT5G14590	Potri.001G347800	'TCA / org transformation.TCA.IDH'
Black	Potra2n1c3826	278	-0.2918	0.0876	-0.2026	0.1979	-0.0672	0.9991	-0.0945	0.643	AT1G33120	AT1G33120	Potri.001G453900	'protein.synthesis.ribosomal protein.eukaryotic.60S subunit.L9'
Black	Potra2n1c126	279	-0.2028	0.3498	-0.1309	0.518	-0.0554	0.9991	-0.0105	0.9793	AT5G12970	MCTP5	Potri.001G015700	'amino acid metabolism.synthesis.aromatic aa.tryptophan'
Black	Potra2n1c497	280	-0.1965	0.1262	-0.1567	0.2162	-0.0069	0.9991	-0.0341	0.8993	AT5G13120	Pnsl5	Potri.001G060200	'cell.cycle.peptidylprolyl isomerase'
Black	Potra2n11c22648	281	-0.1794	0.2773	-0.0447	0.8879	0.0936	0.9991	-0.0088	0.9817	AT3G20560	PDIL5-3	Potri.011G135500	'redox.thioredoxin'
Black	Potra2n5c11567	282	-0.3105	0.1167	-0.1962	0.3543	-0.1547	0.9991	-0.105	0.6701	AT3G50070		Potri.005G141900	'cell.cycle'
Black	Potra2n10c20323	283	0.2082	0.0345	0.1158	0.3193	0.0271	0.9991	-0.0091	0.9734	AT3G10550	MTM1	Potri.010G233600	'protein.postranslational modification'
Black	Potra2n10c21007	284	-0.1769	0.0614	-0.1685	0.0621	-0.0946	0.9991	-0.0485	0.7344	AT2G03430	AT2G03430	Potri.010G161300	'cell.organisation'
Black	Potra2n12c24606	285	-0.2056	0.2293	-0.1543	0.2941	-0.0337	0.9991	-0.0321	0.9084	AT3G48860	SCD2	Potri.012G105400	'not assigned.unknown'
Black	Potra2n5c11505	286	-0.2482	0.1474	-0.2272	0.2659	-0.1835	0.9991	-0.0106	0.9802	AT4G38100	CURT1D	Potri.005G147801
Black	Potra2n11c23229	287	-0.2286	0.118	-0.1464	0.4136	-0.019	0.9991	-0.0081	0.98	AT2G37600	RPL36A	Potri.011G066000	'protein.synthesis.ribosomal protein.eukaryotic.60S subunit.L36'
Black	Potra2n7c16146	288	0.3185	0.5124	0.334	0.5695	0.3304	0.9991	0.0927	0.9254	AT2G17820	HK1	Potri.007G056400	'hormone metabolism.cytokinin.signal transduction'
Black	Potra2n7c16222	289	-0.1773	0.3488	-0.1058	0.5926	-0.1102	0.9991	-0.0347	0.9125	AT3G50110	PEN3	Potri.007G047900	'protein.postranslational modification'
Black	Potra2n14c26845	290	-0.2725	0.0851	-0.164	0.3482	0.0022	0.9991	-0.0696	0.7424	AT3G60770	AT3G60770	Potri.014G068600	'protein.synthesis.ribosomal protein.eukaryotic.40S subunit.S13'
Black	Potra2n18c32698	291	-0.1846	0.2209	-0.1422	0.459	-0.025	0.9991	-0.0329	0.9112				'protein.glycosylation.mannosyl-oligosaccharide-1
Black	Potra2n9c20000	292	-0.0585	0.6096	-0.0229	0.912	0.0292	0.9991	0.0131	0.9512	AT2G28450	TRM2b	Potri.009G013000	'RNA.regulation of transcription.unclassified'
Black	Potra2n9c19800	293	-0.1355	0.3888	-0.1254	0.4826	-0.0993	0.9991	-0.0261	0.9312	AT5G59160	TOPP2	Potri.009G037700	'protein.postranslational modification'
Black	Potra2n6c13698	294	-0.1324	0.2507	-0.0845	0.6262	-0.0493	0.9991	0.0189	0.9425	AT4G30996	NKS1	Potri.006G187800	'not assigned.unknown'
Black	Potra2n18c32800	295	-0.2423	0.0626	-0.1517	0.4436	-0.0796	0.9991	-0.0298	0.9186	AT2G26110	AT2G26110	Potri.018G053000	'not assigned.unknown'
Black	Potra2n9c19786	296	0.2007	0.107	0.139	0.4762	-0.0454	0.9991	0.0081	0.9837	AT2G29510	AT2G29510	Potri.009G039300	'not assigned.unknown'
Black	Potra2n2c4838	297	0.5665	0.003	0.472	0.0336	0.3905	0.6814	0.1625	0.632	AT4G10840	KLCR1	Potri.002G173400	'cell.organisation'
Black	Potra2n9c18931	298	-0.2081	0.1793	-0.0933	0.758	-0.007	0.9991	-0.0104	0.9793	AT2G16800	CGF2	Potri.009G135600	'transport.metal'
Black	Potra2n2c4328	299	-0.1582	0.2724	-0.0587	0.783	0.0167	0.9991	-0.0154	0.9608	AT1G10840	TIF3H1	Potri.002G233500	'protein.synthesis.initiation'
Black	Potra2n127s34656	300	0.2166	0.0434	0.0767	0.6534	0.0069	0.9991	0.0369	0.8868	AT5G13020	EML3	Potri.001G013800	'not assigned.unknown'
Black	Potra2n17c31326	301	-0.1574	0.325	-0.0371	0.8878	0.0565	0.9991	-0.0179	0.9511	AT5G40770	PHB3	Potri.017G065800	'cell.division'
Black	Potra2n18c33063	302	0.3477	0.0046	0.0823	0.7674	-0.2037	0.8089	0.0327	0.9112	AT1G05830	ATX2	Potri.018G023000	'RNA.regulation of transcription.SET-domain transcriptional regulator family'
Black	Potra2n9c20092	303	0.1176	0.4922	0.0681	0.7604	0.0181	0.9991	0.0133	0.9726	AT5G22850	AT5G22850	Potri.009G001700	'protein.degradation.aspartate protease'
Black	Potra2n5c12494	304	-0.278	0.1589	-0.117	0.6552	-0.0028	0.9991	-0.0546	0.8681	AT5G52650	AT5G52650	Potri.005G040100	'protein.synthesis.ribosomal protein.eukaryotic.40S subunit.S10'
Black	Potra2n8c17220	305	-0.2065	0.5648	-0.0468	0.9413	-0.0559	0.9991	-0.0403	0.9523	AT2G40100	LHCB4.3	Potri.008G067300	'PS.lightreaction.photosystem II.LHC-II'
Black	Potra2n2c5131	306	-0.0878	0.693	-0.0064	0.9878	0.0799	0.9991	0.007	0.9884	AT3G60450	AT3G60450	Potri.002G141000	'not assigned.unknown'
Black	Potra2n2c5859	307	-0.2757	0.0863	-0.2225	0.2366	-0.0634	0.9991	-0.0269	0.9505	AT1G71780	AT1G71780	Potri.002G062300	'not assigned.unknown'
Black	Potra2n8c17825	308	0.3225	0.306	0.1527	0.7301	0.0522	0.9991	0.0098	0.9883	AT1G70940	PIN3	Potri.008G129400	'hormone metabolism.auxin.signal transduction'
Black	Potra2n4c8839	309	-0.2061	0.1493	-0.1492	0.3514	-0.0595	0.9991	-0.072	0.7422	AT3G15510	NAC2	Potri.004G049500	'development.unspecified'
Black	Potra2n16c30318	310	0.1335	0.3992	0.096	0.6183	0.0465	0.9991	0.0437	0.8831	AT5G01400	ESP4	Potri.016G116600	'signalling.phosphinositides'
Black	Potra2n7c16148	311	-0.2914	0.0727	-0.1212	0.6296	0.0512	0.9991	-0.0464	0.8727	AT5G39850	AT5G39850	Potri.007G056100	'protein.synthesis.ribosomal protein.eukaryotic.40S subunit.S9'
Black	Potra2n10c21570	312	-0.2155	0.0816	-0.1023	0.5418	-0.0254	0.9991	0.0162	0.9477	AT2G46280	TRIP-1	Potri.008G141400	'hormone metabolism.brassinosteroid.signal transduction.other'
Black	Potra2n13c25227	313	-0.0624	0.7172	-0.0375	0.882	0.0619	0.9991	-0.0103	0.9683	AT2G31060	EMB2785	Potri.013G123700	'protein.synthesis.elongation'
Black	Potra2n430s35655	314	-0.1222	0.5839	-0.0265	0.9473	0.0363	0.9991	-0.0077	0.9859	AT5G64130	AT5G64130	Potri.017G102700	'not assigned.unknown'
Black	Potra2n8c17496	315	-0.2943	0.1417	-0.26	0.1937	-0.3206	0.7461	-0.0728	0.8357	AT1G13700	PGL1	Potri.008G097200	'OPP.oxidative PP.6-phosphogluconolactonase'
Black	Potra2n4c10123	316	0.0493	0.7969	0.0047	0.9882	-0.0263	0.9991	-0.0182	0.9522	AT5G21990	TPR7	Potri.004G190600	'protein.folding'
Black	Potra2n15c28744	317	-0.0526	0.7412	-0.0308	0.876	-0.0069	0.9991	0.0061	0.9831	AT5G23090	NF-YB13	Potri.015G052800
Black	Potra2n5c10497	318	0.199	0.2771	0.0355	0.9156	-0.0277	0.9991	0.0081	0.9837	AT5G42370	AT5G42370	Potri.005G259700	'not assigned.unknown'
Black	Potra2n6c13651	319	-0.3093	0.0777	-0.2524	0.1581	-0.1386	0.9991	-0.0902	0.7413	AT3G61110	RS27A	Potri.001G069100	'protein.synthesis.ribosomal protein.eukaryotic.40S subunit.S27'
Black	Potra2n7c16586	320	1.2843	0.1345	0.7145	0.5516	0.6718	0.9991	-0.3677	0.8421			Potri.007G007000	'not assigned.unknown'
Black	Potra2n14c26579	321	0.2577	0.1827	0.1791	0.2349	0.0901	0.9991	0.0111	0.9798	AT4G11800	AT4G11800	Potri.014G034400	'misc.acid and other phosphatases'
Black	Potra2n8c18415	322	0.3552	0.0849	0.2208	0.4042	0.1562	0.9991	-0.0058	0.9908	AT1G27100	AT1G27100	Potri.008G193900	'not assigned.unknown'
Black	Potra2n1c2279	323	0.1563	0.1186	0.0946	0.479	0.0764	0.9991	0.0329	0.8859	AT5G15920	SMC5	Potri.001G262600	'cell.division'
Black	Potra2n3c6709	324	0.5763	0.007	0.2397	0.3636	0.0917	0.9991	0.0962	0.7955	AT5G12330	LRP1	Potri.003G196100	'RNA.regulation of transcription.C2H2 zinc finger family'
Black	Potra2n13c25953	325	0.0554	0.7731	0.0751	0.742	0.0888	0.9991	0.0069	0.9841	AT3G04780	AT3G04780	Potri.013G039500	'not assigned.unknown'
Black	Potra2n11c22539	326	-0.3613	0.0549	-0.2503	0.1482	-0.0787	0.9991	-0.1121	0.6855	AT4G10450	AT4G10450	Potri.011G148700	'protein.synthesis.ribosomal protein.eukaryotic.60S subunit.L9'
Black	Potra2n6c13082	327	0.0508	0.8819	0.0135	0.9809	-0.0716	0.9991	-0.0267	0.9584	AT2G25530	AT2G25530	Potri.006G252300	'not assigned.unknown'
Black	Potra2n12c24220	328	0.0824	0.5924	0.0284	0.9	0.0003	0.9997	0.0135	0.9699	AT1G18470	PPRT3	Potri.012G060100	'protein.degradation.ubiquitin.E3.RING'
Black	Potra2n19c33613	329	-0.2872	0.0999	-0.1083	0.6624	0.0331	0.9991	0.0095	0.9826	AT1G34430	EMB3003	Potri.019G084900	'TCA / org transformation.TCA.pyruvate DH.E2'
Black	Potra2n9c19194	330	0.0787	0.4897	0.0697	0.6534	0.0065	0.9991	0.0214	0.9295	AT3G50530	CRK	Potri.009G105700	'protein.postranslational modification'
Black	Potra2n5c11949	331	0.1482	0.3425	0.061	0.7657	-0.0096	0.9991	-0.0172	0.9623	AT4G19600		Potri.005G097400	'cell.cycle'
Black	Potra2n1c3827	332	-0.2946	0.1262	-0.2171	0.3669	-0.092	0.9991	-0.0493	0.9034	AT1G33120	AT1G33120	Potri.001G453900	'protein.synthesis.ribosomal protein.eukaryotic.60S subunit.L9'
Black	Potra2n19c34035	333	0.2024	0.2083	0.1211	0.6853	0.0129	0.9991	0.0498	0.9038	AT3G03720	CAT4	Potri.019G039600	'transport.amino acids'
Black	Potra2n6c13553	334	0.1775	0.071	0.0729	0.6393	-0.0196	0.9991	-0.0344	0.8868	AT3G05675	AT3G05675	Potri.006G202900	'not assigned.unknown'
Black	Potra2n5c11260	335	-0.4233	0.0058	-0.3013	0.0745	-0.2822	0.8287	-0.1233	0.6482	AT1G77490	TAPX	Potri.005G179200	'redox.ascorbate and glutathione.ascorbate'
Black	Potra2n5c10691	336	-0.1629	0.1597	-0.0609	0.7688	-0.0123	0.9991	-0.022	0.9358	AT1G19990	AT1G19990	Potri.005G239600	'not assigned.unknown'
Black	Potra2n1c2094	337	0.151	0.37	0.1371	0.5181	0.0428	0.9991	0.0494	0.8683	AT1G07530	SCL14	Potri.001G241700	'RNA.regulation of transcription.GRAS transcription factor family'
Black	Potra2n19c33411	338	0.3081	0.6825	0.2609	0.7673	0.1061	0.9991	-0.0343	0.9832	AT1G03530	NAF1	Potri.019G104400	'RNA.processing'
Black	Potra2n6c14183	339	0.2831	0.1793	0.1609	0.6135	0.0964	0.9991	0.0843	0.8346	AT5G60580	AT5G60580	Potri.006G129000	'protein.degradation.ubiquitin.E3.RING'
Black	Potra2n14c27757	340	0.1351	0.4557	0.0427	0.8901	0.0369	0.9991	0.0214	0.9542	AT5G28530	FRS10	Potri.014G167000	'signalling.light'
Black	Potra2n14c27612	341	0.1786	0.3046	0.1163	0.4762	0.02	0.9991	0.0084	0.9768	AT1G05805	AKS2	Potri.014G150600
Black	Potra2n6c13052	342	-0.3056	0.071	-0.154	0.4429	-0.0862	0.9991	-0.0131	0.9767	AT4G32260	PDE334	Potri.006G255600	'PS.lightreaction.ATP synthase.subunit B_ (ATPX)'
Black	Potra2n17c31703	343	-0.1256	0.5426	-0.0325	0.9074	0.0199	0.9991	0.0185	0.9591	AT5G35730	AT5G35730	Potri.017G039000	'transport.phosphate'
Black	Potra2n1c450	344	-0.1915	0.2391	-0.1391	0.5138	0.0005	0.9994	-0.0229	0.9409	AT1G27390	TOM20-2	Potri.001G054900	'protein.targeting.mitochondria'
Black	Potra2n11c23109	345	0.1989	0.1057	0.1475	0.3652	0.0453	0.9991	0.0512	0.7936	AT5G46410	SSP4	Potri.011G078300	'misc.acid and other phosphatases'
Black	Potra2n6c15093	346	0.1414	0.3006	0.1064	0.5487	0.0104	0.9991	0.0104	0.9763	AT2G26800	HGML	Potri.006G036800	'amino acid metabolism.degradation.branched chain group.leucine'
Black	Potra2n12c24024	347	0.2899	0.0827	0.2174	0.1992	0.1592	0.9991	0.1159	0.6485	AT1G73370	SUS6	Potri.012G037200	'major CHO metabolism.degradation.sucrose.Susy'	PtSUS7	GT4	Glycosyltransferase Family 4 protein	Sugar	Sucrose degradation	Geisler-Lee J, Geisler M, Coutinho PM, Segerman B, Nishikubo N, Takahashi J, Aspeborg H, Djerbi S, Master E, Andersson-Gunnerås S, Sundberg B, Karpinski S, Teeri TT, Kleczkowski LA, Henrissat B & Mellerowicz EJ ( 2006). Poplar Carbohydrate-Active Enzymes (CAZymes). Gene identification and expression analyses. Plant Physiol 140: 946-962.; PMID:16415215	An X, Chen Z, Wang J, Ye M, Ji L, Wang J, Liao W, Ma H. 2014. Identification and characterization of the Populus sucrose synthase gene family. Gene 539, 58-67	Zhang D, Xu B, Yang X,Zhang Z, Li B. 2011. The sucrose synthase gene family in Populus: structure, expression, and evolution. Tree Genetics & Genome 7: 443–456.		AT1G73370	SUS6
Black	Potra2n14c27500	348	-0.2491	0.2662	-0.0871	0.7973	0.0522	0.9991	-0.0848	0.8071	AT4G02930	AT4G02930	Potri.014G138100	'protein.synthesis.elongation'
Black	Potra2n18c32918	349	0.2438	0.0905	0.1978	0.2289	0.0249	0.9991	0.0611	0.8397	AT5G25630	AT5G25630	Potri.018G037200	'protein.postranslational modification'
Black	Potra2n14c27800	350	-0.1468	0.1997	-0.1104	0.394	-0.0792	0.9991	-0.0379	0.8681	AT4G11120	AT4G11120	Potri.014G172300	'protein.synthesis.elongation'
Black	Potra2n11c23511	351	-0.1415	0.3845	-0.1224	0.3618	-0.1179	0.9991	-0.0257	0.9402	AT1G24290	AT1G24290	Potri.011G023801
Black	Potra2n10c21256	352	0.1294	0.5077	0.096	0.6689	0.0579	0.9991	0.0231	0.9559	AT1G68720	TADA	Potri.010G132600	'nucleotide metabolism.degradation'
Black	Potra2n7c15901	353	-0.1233	0.4114	-0.116	0.517	-0.0506	0.9991	0.0098	0.9756	AT5G10200	SAV4	Potri.007G092100	'not assigned.unknown'
Black	Potra2n4c8450	354	-0.1722	0.3145	-0.108	0.5881	0.0007	0.9994	-0.0013	0.9976	AT2G20060	AT2G20060	Potri.004G004800	'protein.synthesis.ribosomal protein.prokaryotic.unknown organellar.50S subunit.L4'
Black	Potra2n1c2839	355	-0.355	0.1223	-0.2172	0.4689	0.0285	0.9991	-0.11	0.7667	AT3G62870	AT3G62870	Potri.001G326400	'protein.synthesis.ribosomal protein.eukaryotic.60S subunit.L7A'
Black	Potra2n6c13530	356	-0.2065	0.2381	-0.0503	0.8609	0.0522	0.9991	0.0057	0.9878	AT5G06290	2-Cys Prx B	Potri.006G204900	'redox.peroxiredoxin.BAS1'
Black	Potra2n1c994	357	-0.1862	0.1577	-0.1105	0.5181	-0.0799	0.9991	-0.0388	0.8933	AT1G12400	AT1G12400	Potri.001G116000	'not assigned.unknown'
Black	Potra2n7c16640	358	-0.2783	0.1686	-0.1768	0.4507	0.0336	0.9991	-0.1104	0.635	AT3G20000	TOM40	Potri.007G000200	'transport.porins'
Black	Potra2n6c13450	359	-0.1808	0.3022	-0.1078	0.615	0.027	0.9991	-0.0516	0.8538	AT3G55280	RPL23AB	Potri.016G079800	'protein.synthesis.ribosomal protein.eukaryotic.60S subunit.L23A'
Black	Potra2n4c8984	360	-0.2302	0.1656	-0.1089	0.5851	-0.0202	0.9991	-0.001	0.9981	AT5G23535	AT5G23535	Potri.004G062600	'protein.synthesis.ribosomal protein.prokaryotic.chloroplast.50S subunit.L24'
Black	Potra2n14c26897	361	0.0696	0.7866	0.0528	0.8711	0.091	0.9991	-0.0236	0.9572	AT4G31010	mCSF1	Potri.014G074400	'not assigned.unknown'
Black	Potra2n7c15470	362	-0.154	0.3686	-0.0874	0.6822	-0.0195	0.9991	-0.0078	0.9823	AT2G20590	RTN17	Potri.007G137700	'not assigned.unknown'
Black	Potra2n8c18590	363	0.0482	0.8265	0.0121	0.9739	0.0184	0.9991	-0.0118	0.9759	AT3G16785	PLDP1	Potri.008G211100	'lipid metabolism.lipid degradation.lysophospholipases.phospholipase D'
Black	Potra2n6c13668	364	-0.1781	0.2404	-0.1301	0.51	-0.1071	0.9991	-0.0352	0.9137	AT2G42250	CYP712A1	Potri.006G190900	'RNA.RNA binding'
Black	Potra2n15c28802	365	-0.3821	0.1377	-0.3794	0.0761	-0.2186	0.9991	-0.161	0.5813			Potri.015G044500	'misc.protease inhibitor/seed storage/lipid transfer protein (LTP) family protein'
Black	Potra2n3c6820	366	0.1763	0.1853	0.167	0.3225	0.0187	0.9991	-0.0147	0.9716	AT1G16010	MGT2	Potri.003G183600	'transport.unspecified cations'
Black	Potra2n13c24995	367	0.0902	0.641	0.0231	0.9316	-0.0041	0.9991	-0.0107	0.9765	AT1G15720	TRFL5	Potri.013G154500	'RNA.regulation of transcription.MYB domain transcription factor family'
Black	Potra2n1c1801	368	-0.1352	0.3365	-0.1068	0.4627	-0.052	0.9991	-0.0199	0.9386	AT1G11400	PYM	Potri.001G209100	'not assigned.unknown'
Black	Potra2n11c22692	369	-0.1576	0.2655	-0.1629	0.2368	-0.1007	0.9991	-0.0585	0.7684	AT5G54580	ORRM2	Potri.011G130300	'RNA.RNA binding'
Black	Potra2n10c22141	370	0.1013	0.4932	0.0695	0.7142	0.0268	0.9991	0.002	0.9951			Potri.008G195300	'not assigned.unknown'
Black	Potra2n2c4579	371	0.3354	0.0978	0.1917	0.4989	0.1736	0.9991	0.0822	0.8606			Potri.002G202000	'not assigned.unknown'
Black	Potra2n10c21004	372	0.139	0.4734	0.1091	0.6598	0.0684	0.9991	0.02	0.9606	AT2G03390	AT2G03390	Potri.010G161600	'DNA.synthesis/chromatin structure'
Black	Potra2n10c20829	373	-0.3015	0.2363	-0.2594	0.3223	-0.105	0.9991	-0.091	0.8239	AT2G43460	AT2G43460	Potri.010G181300	'RNA.regulation of transcription.MADS box transcription factor family'
Black	Potra2n8c17261	374	-0.2714	0.0433	-0.2014	0.2375	-0.0619	0.9991	-0.0805	0.7193	AT5G05520	AT5G05520	Potri.008G071800	'not assigned.unknown'
Black	Potra2n10c20651	375	0.0851	0.6992	0.0546	0.8654	-0.0004	0.9997	0.0199	0.9625	AT3G11420	AT3G11420	Potri.010G199900	'not assigned.unknown'		GT31	Glycosyltransferase Family 31 protein	uncharacterized						AT3G11420/AT2G37730
Black	Potra2n18c32709	376	-0.3333	0.0862	-0.2859	0.1736	-0.1891	0.9991	-0.0291	0.945	AT5G20540	BRXL4	Potri.018G064900	'transport.Major Intrinsic Proteins.NIP'
Black	Potra2n3c7486	377	-0.7735		-0.5321	0.5161	-0.1563	0.9991	-0.2135	0.8455	AT1G12260	NAC007	Potri.003G113000	'development.unspecified'
Black	Potra2n14c27923	378	-0.1881	0.2612	-0.1704	0.3313	-0.1022	0.9991	0.0003	0.9991	AT5G61540	AT5G61540	Potri.014G191900	'amino acid metabolism.degradation.aspartate family.asparagine.L-asparaginase'
Black	Potra2n15c29179	379	-0.3726	0.0453	-0.2147	0.3466	-0.0383	0.9991	-0.1039	0.6949			Potri.015G004800	'not assigned.unknown'
Black	Potra2n6c13286	380	-0.1458	0.3251	-0.1199	0.5273	-0.1367	0.9991	-0.0144	0.9659	AT5G11810	AT5G11810	Potri.006G230000	'not assigned.unknown'
Black	Potra2n8c18473	381	0.214	0.426	0.0992	0.7994	-0.0128	0.9991	-0.0072	0.9907			Potri.008G200200	'not assigned.unknown'
Black	Potra2n18c32235	382	-0.2579	0.093	-0.1935	0.3494	-0.0145	0.9991	-0.0678	0.7954	AT3G48930	EMB1080	Potri.018G115400	'protein.synthesis.ribosomal protein.eukaryotic.40S subunit.S11'
Black	Potra2n1c1073	383	0.2173	0.4817	0.211	0.6552	0.1099	0.9991	-0.0576	0.9215	AT3G47420	G3Pp1	Potri.001G124200	'transport.membrane system unknown'
Black	Potra2n6c12951	384	0.237	0.1295	0.2321	0.1344	0.1317	0.9991	0.0816	0.7727	AT2G24960	AT2G24960	Potri.006G265900	'not assigned.unknown'
Black	Potra2n7c16475	385	-0.2998	0.0345	-0.2653	0.0831	-0.1886	0.9933	-0.1053	0.6286	AT4G36390	AT4G36390	Potri.007G018500
Black	Potra2n14c27784	386	-0.1456	0.3827	-0.0841	0.7118	0.016	0.9991	-0.0358	0.9113	AT5G48240	AT5G48240	Potri.014G170500	'not assigned.unknown'
Black	Potra2n10c21757	387	-0.0566	0.8017	-0.0527	0.8359	-0.0198	0.9991	-0.0046	0.99	AT1G04230	AT1G04230	Potri.010G078500	'not assigned.unknown'
Black	Potra2n17c31126	388	0.6132	0.1727	0.2756	0.6246	0.1809	0.9991	0.044	0.9724	AT1G26610	AT1G26610	Potri.017G091800	'not assigned.unknown'
Black	Potra2n3c6724	389	-0.2237	0.1498	-0.1228	0.508	-0.0674	0.9991	-0.019	0.9589	AT2G28270		Potri.T110600	'RNA.regulation of transcription.unclassified'
Black	Potra2n17c31034	390	0.1502	0.3778	0.1043	0.6348	0.0433	0.9991	0.0273	0.9425	AT5G15730	CRLK2	Potri.017G101400	'protein.postranslational modification.kinase.receptor like cytoplasmatic kinase VII'
Black	Potra2n3c8128	391	0.1889	0.427	0.0896	0.7958	-0.0133	0.9991	0.0434	0.9326	AT5G23710	AT5G23710	Potri.003G033600	'RNA.regulation of transcription.General Transcription'
Black	Potra2n5c10618	392	-0.0892	0.6453	-0.0507	0.8609	0.0527	0.9991	-0.0163	0.9664	AT1G20370	AT1G20370	Potri.005G247000	'protein.aa activation.pseudouridylate synthase'
Black	Potra2n12c24714	393	0.3041	0.1408	0.2913	0.2751	0.1633	0.9991	0.0096	0.9851	AT4G19840	PP2-A1	Potri.012G120400	'misc.myrosinases-lectin-jacalin'
Black	Potra2n6c14482	394	-0.183	0.3339	-0.1875	0.4101	-0.1986	0.9991	-0.04	0.9229	AT5G01220	SQD2	Potri.006G097600	'lipid metabolism.glycolipid synthesis.sulfolipid synthase'		GT4	Glycosyltransferase Family 4 protein
Black	Potra2n16c30009	395	-0.339	0.0319	-0.2644	0.129	0.0256	0.9991	-0.0215	0.9566	AT3G49010	BBC1	Potri.016G082300	'protein.synthesis.ribosomal protein.eukaryotic.60S subunit.L13'
Black	Potra2n19c33403	396	-0.0812	0.6574	-0.0122	0.9735	0.0488	0.9991	0.0203	0.9556	AT2G20810	GAUT10	Potri.019G105100	'misc.UDP glucosyl and glucoronyl transferases'	PtGAUT10-C	GT8	Glycosyltransferase Family 8 protein	Pectin	Pectin biosynthesis					AT2G20810	GAUT10, LGT4
Black	Potra2n14c26768	397	-0.3138	0.04	-0.2542	0.0795	-0.0827	0.9991	0.0132	0.967			Potri.014G057000	'not assigned.unknown'
Black	Potra2n13c26123	398	0.1726	0.4338	0.1689	0.5026	0.0966	0.9991	0.0414	0.9334	AT3G05380	ALY2	Potri.013G020500	'RNA.regulation of transcription.MYB domain transcription factor family'
Black	Potra2n16c29805	399	-0.2302	0.3139	-0.1972	0.3458	-0.0836	0.9991	-0.0744	0.8101	AT3G11950	AT3G11950	Potri.016G062900	'secondary metabolism.isoprenoids'
Black	Potra2n2c6162	400	-0.1602	0.4258	-0.1199	0.6677	-0.1317	0.9991	-0.0608	0.8727	AT1G75420	AT1G75420	Potri.002G031300	'misc.UDP glucosyl and glucoronyl transferases'		GT4	Glycosyltransferase Family 4 protein
Black	Potra2n15c28063	401	-0.1875	0.2077	-0.1284	0.5369	-0.0017	0.9991	-0.031	0.9326	AT5G51880	AT5G51880	Potri.015G135300	'redox.misc'
Black	Potra2n5c12419	402	0.2209	0.3166	0.1186	0.7056	-0.0083	0.9991	0.0629	0.8805	AT3G04910	WNK1	Potri.005G049800	'protein.postranslational modification'
Black	Potra2n2c5719	403	-0.1361	0.4383	-0.1189	0.587	-0.1196	0.9991	0.0091	0.9821	AT4G08455	AT4G08455	Potri.002G077000	'protein.degradation.ubiquitin.E3.BTB/POZ Cullin3'
Black	Potra2n4c9583	404	0.3373	0.0213	0.3076	0.0875	0.2666	0.8404	0.1446	0.4487	AT1G64790	ILA	Potri.019G024200	'protein.synthesis'
Black	Potra2n16c30046	405	0.2599	0.0853	0.2117	0.2633	0.1495	0.9991	0.0765	0.7848	AT3G09690		Potri.016G086200	'not assigned.unknown'
Black	Potra2n5c11580	406	0.3192	0.1289	0.3099	0.1465	0.1536	0.9991	0.0896	0.7995	AT5G67190	DEAR2	Potri.005G140900
Black	Potra2n1c810	407	-0.1778	0.3981	-0.163	0.4683	-0.0027	0.9991	0.0057	0.9892	AT4G23620	AT4G23620	Potri.001G097800	'protein.synthesis.ribosomal protein.prokaryotic.unknown organellar.50S subunit.L35'
Black	Potra2n13c25625	408	-0.2014	0.18	-0.226	0.1395	-0.1543	0.9991	-0.0373	0.8947	AT2G44820	AT2G44820	Potri.013G075500	'not assigned.unknown'
Black	Potra2n1398s37044	409	0.1741	0.5608	0.2543	0.3656	0.1853	0.9991	0.0537	0.9254	AT3G18670	AT3G18670	Potri.011G017550
Black	Potra2n6c13503	410	-0.3139	0.1133	-0.2032	0.4171	-0.1716	0.9991	-0.0896	0.8275	AT2G24280	AT2G24280	Potri.006G207900	'protein.degradation'
Black	Potra2n1c3197	411	-0.1864	0.1571	-0.1744	0.1907	-0.0721	0.9991	-0.0601	0.8352	AT3G13120	PRPS10	Potri.001G364100	'protein.synthesis.ribosomal protein.prokaryotic.chloroplast.30S subunit.S10'
Black	Potra2n1c661	412	-0.2106	0.4397	-0.1494	0.658	-0.0833	0.9991	-0.0623	0.8959	AT1G31320	LBD4	Potri.001G081400
Black	Potra2n11c23558	413	0.259	0.704	0.2958	0.7469	0.1722	0.9991	-0.0163	0.9907	AT3G18670	AT3G18670	Potri.011G017550
Black	Potra2n335s35334	414	0.2958	0.1484	0.1799	0.4572	0.0139	0.9991	-0.035	0.933	AT3G58110	ECAP	Potri.019G091700	'not assigned.unknown'
Black	Potra2n5c10874	415	-0.1297	0.6461	-0.06	0.8968	-0.0176	0.9991	-0.0318	0.9583	AT5G63450	CYP94B1	Potri.005G220700	'misc.cytochrome P450'
Black	Potra2n13c25365	416	0.1739	0.2735	0.1301	0.5886	0.183	0.9991	0.0336	0.9266	AT1G35530	FANCM	Potri.013G109600	'DNA.synthesis/chromatin structure'
Black	Potra2n404s35536	417	-0.1744	0.212	-0.1155	0.6534	0.0092	0.9991	-0.0362	0.8924	AT1G16470	PAB1	Potri.012G123550
Black	Potra2n6c14253	418	0.1102	0.5009	0.1005	0.568	0.0542	0.9991	0.0387	0.8868	AT3G53180	NodGS	Potri.006G121000	'N-metabolism.ammonia metabolism.glutamine synthetase'
Black	Potra2n1c941	419	0.1283	0.4622	0.1017	0.5985	0.0924	0.9991	-0.0138	0.9716	AT4G11790	AT4G11790	Potri.001G111100	'signalling.G-proteins'
Black	Potra2n7c15508	420	0.2253	0.1371	0.2011	0.3278	0.1374	0.9991	-0.0012	0.9984	AT2G43500	NLP8	Potri.007G133400	'RNA.regulation of transcription.NIN-like bZIP-related family'
Black	Potra2n4c8695	421	-0.4021	0.1686	-0.2169	0.6031	-0.1275	0.9991	-0.0909	0.8878	AT4G21490	NDB3	Potri.004G034100	'mitochondrial electron transport / ATP synthesis.NADH-DH.type II.external'
Black	Potra2n10c20259	422	-0.2706	0.1461	-0.1098	0.6578	0.0634	0.9991	-0.0171	0.9637	AT4G34555	AT4G34555	Potri.010G239300	'protein.synthesis.ribosomal protein.eukaryotic.40S subunit.S25'
Black	Potra2n13c25490	423	-0.1183	0.557	-0.0811	0.7745	-0.0801	0.9991	-0.0044	0.9918	AT1G71340	GDPD4	Potri.013G095300	'lipid metabolism.lipid degradation.lysophospholipases.glycerophosphodiester phosphodiesterase'
Black	Potra2n7c16326	424	-0.2068	0.2333	-0.0903	0.7832	0.0177	0.9991	-0.0611	0.8557	AT4G37090	AT4G37090	Potri.007G034600	'not assigned.unknown'
Black	Potra2n17c31254	425	-0.0583	0.7514	-0.0489	0.863	-0.0384	0.9991	-0.0029	0.994	AT3G28700	AT3G28700	Potri.017G077000	'not assigned.unknown'
Black	Potra2n2c5369	426	-0.123	0.4723	-0.0839	0.6782	-0.0931	0.9991	0.0333	0.935	AT1G44920	AT1G44920	Potri.002G114900	'not assigned.unknown'
Black	Potra2n2c4674	427	-0.2411	0.1578	-0.1703	0.4787	-0.1036	0.9991	0.0001	0.9997	AT4G01897	AT4G01897	Potri.002G191200	'not assigned.unknown'
Black	Potra2n6c14676	428	-0.1923	0.2279	-0.1417	0.4787	-0.0321	0.9991	-0.0667	0.817	AT2G19080	AT2G19080	Potri.006G077100	'protein.targeting.mitochondria'
Black	Potra2n13c25074	429	-0.1871	0.354	-0.155	0.5326	-0.085	0.9991	-0.0549	0.8859	AT1G03530	NAF1	Potri.019G104400	'RNA.processing'
Black	Potra2n2c4566	430	-0.1762	0.4823	-0.1044	0.7397	-0.0481	0.9991	0.0025	0.9966	AT1G02816	AT1G02816	Potri.002G203400	'not assigned.unknown'
Black	Potra2n11c22515	431	0.5183		0.1822	0.8611	0.2463	0.9991	0.0136	0.994	AT5G14230	AT5G14230	Potri.011G151300	'cell.organisation'
Black	Potra2n8c17353	432	0.3528	0.0176	0.3197	0.064	0.2885	0.8105	0.093	0.7544	AT1G79430	APL	Potri.008G081800
Black	Potra2n18c32503	433	-0.1583	0.4905	-0.0792	0.8224	-0.0154	0.9991	0.0281	0.9518	AT5G57300	COQ5	Potri.018G088400	'Co-factor and vitamine metabolism'
Black	Potra2n5c10866	434	-0.247	0.0967	-0.1658	0.5183	-0.0708	0.9991	-0.0116	0.9777	AT3G58180	AT3G58180	Potri.005G221700	'not assigned.unknown'
Black	Potra2n4c8775	435	-0.149	0.4024	-0.1497	0.4915	-0.0823	0.9991	-0.0578	0.8439	AT4G21610	LOL2	Potri.004G043100	'RNA.regulation of transcription.unclassified'
Black	Potra2n5c12373	436	-0.4801	0.1232	-0.5733	0.146	-0.7488	0.0789	-0.0414	0.947	AT2G30580	DRIP2	Potri.005G054100	'protein.degradation.ubiquitin.E3.RING'
Black	Potra2n1c2246	437	0.8483	0.0603	0.4754	0.4415	0.3098	0.9991	-0.1211	0.9266	AT5G12850	TZF8	Potri.001G258400	'RNA.regulation of transcription.C3H zinc finger family'
Black	Potra2n15c29062	438	-0.1576	0.4562	-0.171	0.4897	-0.0839	0.9991	-0.0108	0.9826	AT5G24170	AT5G24170	Potri.015G017300	'not assigned.unknown'
Black	Potra2n5c10668	439	0.5386	0.0614	0.4933	0.0976	0.4021	0.9876	0.0853	0.894	AT1G75820	CLV1	Potri.005G241500	'signalling.receptor kinases.leucine rich repeat XI'
Black	Potra2n3c8126	440	-0.4701	0.204	-0.3967	0.207	-0.2552	0.9991	-0.03	0.9675	AT3G21270	DOF2	Potri.003G034200	'RNA.regulation of transcription.C2C2(Zn) DOF zinc finger family'
Black	Potra2n17c31791	441	-0.0929	0.7335	-0.0423	0.8952	0.0492	0.9991	-0.0092	0.986	AT5G44150	RIPR	Potri.017G017200	'not assigned.unknown'
Black	Potra2n17c30580	442	-0.2122	0.3046	-0.3004	0.1619	-0.2904	0.9933	-0.0531	0.9035			Potri.017G154900	'not assigned.unknown'
Black	Potra2n14c27419	443	-0.268	0.0317	-0.1188	0.4712	0.0143	0.9991	-0.0092	0.9751	AT2G47790	GTS1	Potri.014G130600	'RNA.regulation of transcription.putative transcription regulator'
Black	Potra2n4c10011	444	-0.125	0.5671	-0.0633	0.8205	-0.0414	0.9991	-0.0065	0.9894	AT4G38500	AT4G38500	Potri.004G177600	'not assigned.unknown'
Black	Potra2n10c20190	445	-0.1819	0.2564	-0.0655	0.8115	0.0287	0.9991	0.0352	0.9309	AT5G18440	NUFIP	Potri.010G246500	'not assigned.unknown'
Black	Potra2n6c12886	446	-0.1769	0.254	-0.1083	0.604	-0.0056	0.9991	0.0311	0.9048	AT2G24490	RPA2	Potri.006G275700	'DNA.repair'
Black	Potra2n4c8740	447	0.3784	0.2939	0.5735	0.1531	0.4869	0.9608	0.0177	0.9842	AT3G21270	DOF2	Potri.004G038800	'RNA.regulation of transcription.C2C2(Zn) DOF zinc finger family'
Black	Potra2n4c8768	448	0.1025	0.656	0.1034	0.658	0.0626	0.9991	-0.0152	0.9722	AT3G15390	SDE5	Potri.004G042100	'RNA.transcription'
Black	Potra2n4c9235	449	-0.2449	0.6457	0.0074	0.994	0.195	0.9991	0.0722	0.9457	AT1G66400	CML23	Potri.004G089400	'signalling.calcium'
Black	Potra2n14c27369	450	0.1537	0.63	0.1761	0.6575	0.051	0.9991	-0.0281	0.9659	AT5G26990		Potri.014G125500	'stress.abiotic.drought/salt'
Black	Potra2n5c10677	451	-0.303	0.0585	-0.1397	0.5053	0.0108	0.9991	-0.0737	0.7905			Potri.005G240900	'stress.biotic'		GH152	Glycoside Hydrolase Family 152 protein	uncharacterized		Figure S1				AT1G20030/AT1G75800
Black	Potra2n6c12919	452	0.4604	0.0159	0.1795	0.3494	0.0557	0.9991	0.0578	0.9064	AT3G14470	AT3G14470	Potri.006G273900	'stress.biotic'
Black	Potra2n15c28493	453	0.2849	0.1562	0.2386	0.3817	0.1849	0.9991	0.0955	0.7881	AT4G10790	PUX10	Potri.015G080200	'protein.degradation'
Black	Potra2n1c2913	454	0.0795	0.7574	-0.0348	0.9125	-0.0971	0.9991	-0.0016	0.9978	AT5G14220	HEMG2	Potri.001G333500	'tetrapyrrole synthesis.protoporphyrin IX oxidase'
Black	Potra2n6c13129	455	0.289	0.1776	0.2883	0.2375	0.241	0.9991	0.0902	0.8357	AT5G11300	CYC3B	Potri.006G247200	'cell.cycle'
Black	Potra2n1c2035	456	-0.1786	0.3581	-0.1351	0.5621	-0.0219	0.9991	-0.025	0.9505	AT5G59770	AT5G59770	Potri.001G235400	'protein.postranslational modification'
Black	Potra2n772s36737	457	0.3102	0.3095	0.1614	0.673	0.0513	0.9991	0.0099	0.99	AT3G13070	AT3G13070	Potri.001G362100	'not assigned.unknown'
Black	Potra2n690s36494	458	0.397	0.1345	0.1728	0.6329	0.0977	0.9991	0.062	0.9164	AT1G47890	RLP7	Potri.T092200	'signalling.receptor kinases.leucine rich repeat XI'
Black	Potra2n5c10806	459	0.4329	0.1652	0.4149	0.1985	0.2661	0.9991	0.0787	0.9095	AT4G36550	PUB5	Potri.005G228100	'protein.degradation.ubiquitin.E3.RING'
Black	Potra2n6c14462	460	0.1459	0.6133	0.0118	0.9823	0.0014	0.9994	-0.0019	0.9979	AT5G01510	RUS5	Potri.006G099700	'not assigned.unknown'
Black	Potra2n6c13018	461	0.3564	0.4331	0.2358	0.6885	0.191	0.9991	0.0058	0.9957	AT5G25240	AT5G25240	Potri.006G259300	'not assigned.unknown'
Black	Potra2n2c5569	462	0.1101	0.7101	0.0471	0.9322	-0.0938	0.9991	-0.0194	0.9787	AT1G78000		Potri.002G092500	'transport.sulphate'
Black	Potra2n8c18387	463	0.2695	0.2312	0.2531	0.3135	0.1182	0.9991	-0.0198	0.9731	AT1G59820	ALA3	Potri.008G191400	'transport.p- and v-ATPases'
Black	Potra2n8c17115	464	0.2714	0.376	0.2433	0.5163	0.1782	0.9991	-0.0811	0.9042	AT3G55430	AT3G55430	Potri.008G055900		PtGHL17_13	GH17	Glycoside Hydrolase Family 17 / Carbohydrate-Binding Module Family 43 protein	Callose	Callose degradation					AT2G39640/AT3G55430
Black	Potra2n6c13695	465	-0.2466	0.2607	-0.134	0.6552	-0.0417	0.9991	0.0135	0.9801	AT4G31020		Potri.006G188100	'not assigned.unknown'
Black	Potra2n611s36147	466	0.1015	0.7406	0.05	0.886	-0.0346	0.9991	0.0266	0.9569	AT4G34190	37135	Potri.009G096800	'stress'
Black	Potra2n2c4465	467	0.5514	0.0265	0.3784	0.2338	0.3845	0.9855	0.2228	0.4889	AT2G32970	AT2G32970	Potri.002G224900	'not assigned.unknown'
Black	Potra2n7c15630	468	-0.2729	0.1257	-0.1815	0.4878	-0.0629	0.9991	-0.0756	0.8382	AT1G61730	AT1G61730	Potri.007G119800	'RNA.regulation of transcription.GeBP like'
Black	Potra2n7c15951	469	0.417	0.1793	0.3376	0.3638	0.2792	0.9991	-0.0055	0.9948	AT4G39400	BRI1	Potri.007G078100	'signalling.receptor kinases.leucine rich repeat XI'
Black	Potra2n3c7830	470	-0.2471	0.3838	-0.091	0.8278	-0.0806	0.9991	-0.0614	0.9143	AT5G47435	AT5G47435	Potri.003G078000	'PS.photorespiration'
Black	Potra2n1c2484	471	0.3401	0.2978	0.1789	0.6359	0.1282	0.9991	-0.0362	0.9587			Potri.001G284800	'not assigned.unknown'
Black	Potra2n10c21621	472	-0.2823	0.096	-0.1835	0.3958	-0.0663	0.9991	0.0238	0.9633	AT1G10522	PRIN2	Potri.010G094900	'not assigned.unknown'
Black	Potra2n15c28110	473	-0.0915	0.6855	-0.0719	0.8069	0.0156	0.9991	-0.0099	0.9858	AT5G62290	AT5G62290	Potri.015G129900	'transport.unspecified anions'
Black	Potra2n310s35286	474	0.2628	0.2343	0.1848	0.5303	0.2024	0.9991	0.0323	0.9509	AT2G26560	PLA2A	Potri.007G040300	'development.storage proteins'
Black	Potra2n11c23390	475	-0.1944	0.3947	-0.1133	0.7236	-0.0565	0.9991	0.0182	0.9703	AT4G21520	AT4G21520	Potri.011G043000	'signalling.G-proteins'
Black	Potra2n10c20552	476	-0.3538	0.111	-0.2501	0.3666	-0.104	0.9991	-0.1229	0.7274	AT3G55340	PHIP1	Potri.010G209700	'RNA.RNA binding'
Black	Potra2n9c18780	477	0.3259	0.0872	0.3016	0.1829	0.2085	0.9991	0.1596	0.7333	AT5G20970	AT5G20970	Potri.009G153200	'stress.abiotic.heat'
Black	Potra2n13c26189	478	1.4637		1.362		1.0839	0.9991	0.1924		AT3G16785	PLDP1	Potri.013G012300	'lipid metabolism.lipid degradation.lysophospholipases.phospholipase D'
Black	Potra2n2c5397	479	0.2677	0.2761	0.2841	0.3309	0.1752	0.9991	0.0485	0.9283	AT5G49630	AAP6	Potri.002G112100	'transport.amino acids'
Black	Potra2n278s35185	480	0.2195	0.5539	0.2327	0.6121	0.2011	0.9991	0.069	0.9246	AT3G50930	BCS1	Potri.T172000	'protein.degradation.AAA type'
Black	Potra2n9c18976	481	-0.2396	0.406	-0.12	0.7516	-0.0512	0.9991	0.0421	0.9386	AT3G19360	AT3G19360	Potri.009G130600	'RNA.regulation of transcription.C3H zinc finger family'
Black	Potra2n10c22077	482	-0.1718	0.5281	-0.1482	0.6909	-0.1322	0.9991	-0.0094	0.9881	AT1G60230	AT1G60230	Potri.010G040700	'protein.synthesis.ribosome biogenesis.Pre-rRNA processing and modifications.methylotransferases'
Black	Potra2n14c27038	483	0.2873	0.4938	0.3565	0.4482	0.2993	0.9991	0.0853	0.9272	AT4G01280	RVE5	Potri.014G089300	'RNA.regulation of transcription.MYB-related transcription factor family'
Black	Potra2n17c31036	484	-0.2967	0.3508	-0.1677	0.6959	-0.0293	0.9991	0.0198	0.9755	AT5G15750	AT5G15750	Potri.017G101200	'protein.synthesis.ribosomal protein.unknown.small subunit.S4'
Black	Potra2n2c5488	485	-0.3457	0.3096	-0.111	0.7975	0.0321	0.9991	-0.0497	0.9411	AT5G65380	AT5G65380	Potri.002G102100	'transport.misc'
Black	Potra2n1c3171	486	-0.5392	0.2735	-0.6313	0.1926	-0.46	0.9991	-0.133	0.8749	AT5G55250	IAMT1	Potri.001G359000	'hormone metabolism.salicylic acid.synthesis-degradation'
Black	Potra2n14c27849	487	0.4532	0.0214	0.4049	0.0349	0.2032	0.9991	0.0691	0.8558	AT3G22400	LOX5	Potri.014G177200	'hormone metabolism.jasmonate.synthesis-degradation.lipoxygenase'
Black	Potra2n4c8809	488	0.4808	0.0715	0.4538	0.1417	0.3548	0.9933	0.1356	0.7454	AT1G53160	SPL4	Potri.004G046700	'development.squamosa promoter binding like (SPL)'
Black	Potra2n11c23562	489	0.6698	0.021	0.5158	0.1223	0.3637	0.9991	0.2631	0.455	AT3G18670	AT3G18670	Potri.011G016200	'cell.organisation'
Black	Potra2n19c34122	490	-0.2438	0.1997	-0.2352	0.2717	-0.1938	0.9991	-0.0466	0.9165	AT1G09230	U11/U12-65K	Potri.013G054300	'RNA.RNA binding'
Black	Potra2n18c32266	491	-0.378	0.0536	-0.2658	0.4182	-0.0871	0.9991	-0.0809	0.8679	AT1G15860	AT1G15860	Potri.018G112200	'hormone metabolism.auxin.signal transduction'
Black	Potra2n14c27660	492	0.1844	0.452	0.1249	0.721	0.0466	0.9991	0.0423	0.943	AT2G32640	LCYB	Potri.014G156800	'not assigned.unknown'
Black	Potra2n1c765	493	-0.182	0.5273	-0.1089	0.7749	0.0184	0.9991	-0.0219	0.9738	AT1G64385	AT1G64385	Potri.001G092300	'not assigned.unknown'
Black	Potra2n16c30463	494	-0.4743	0.2811	-0.3584	0.5398	-0.1862	0.9991	-0.1834	0.8093	AT3G51710		Potri.016G132500	'protein.postranslational modification'
Black	Potra2n2c4225	495	-0.3058	0.0678	-0.2152	0.2997	-0.0929	0.9991	-0.0678	0.8789	AT3G24820	AT3G24820	Potri.002G242200	'not assigned.unknown'
Black	Potra2n301s35264	496	0.4368	0.414	0.2875	0.5897	0.1633	0.9991	0.036	0.9687	AT2G34680	AIR9	Potri.011G090200	'not assigned.unknown'
Black	Potra2n7c16074	497	0.1214	0.7459	0.0507	0.9116	0.0726	0.9991	0.0079	0.9907	AT5G65960	AT5G65960	Potri.002G177100	'not assigned.unknown'
Black	Potra2n6c14824	498	0.1833	0.459	0.1475	0.6321	0.1333	0.9991	-0.013	0.9815	AT5G35830	AT5G35830	Potri.006G062900	'cell.organisation'
Black	Potra2n5c10743	499	-0.7237		-0.6101	0.4452	-0.5717	0.9991	-0.0715	0.9628			Potri.005G234600	'not assigned.unknown'
Black	Potra2n4c10154	500	0.6557	0.0168	0.5135	0.0761	0.2625	0.9991	0.2634	0.5945	AT3G14470	AT3G14470	Potri.004G198700	'stress.biotic'
Black	Potra2n6c14034	501	0.53	0.0783	0.5422	0.1679	0.3749	0.9991	-0.0757	0.9206				'protein.glycosylation.mannosyl-oligosaccharide-1
Black	Potra2n1c2397	502	-0.2595	0.4072	-0.1875	0.6303	-0.1976	0.9991	-0.0354	0.964	AT2G26800	HGML	Potri.009G068600	'amino acid metabolism.degradation.branched chain group.leucine'
Black	Potra2n10c20525	503	1.3707		0.8296		0.5283	0.9991	0.1436		AT2G39430		Potri.010G212000	'stress.biotic.PR-proteins'
Black	Potra2n126s34640	504	0.316	0.178	0.2328	0.3792	0.1029	0.9991	0.0471	0.9181	AT4G03460	AT4G03460	Potri.013G133900	'cell.organisation'
Black	Potra2n15c28799	505	0.4411	0.4117	0.333	0.6552	0.1255	0.9991	-0.0923	0.9376	AT1G18390	LRK10L1.2	Potri.015G045101
Black	Potra2n2c5537	506	0.1733	0.7081	0.1889	0.6645	0.2994	0.9991	0.0187	0.9819	AT1G22275	ZYP1b	Potri.002G096400	'cell.division'
Black	Potra2n19c34151	507	-0.1546	0.5395	-0.0791	0.8358	-0.001	0.9994	0.0086	0.9867	AT2G38430	AT2G38430	Potri.019G029800	'not assigned.unknown'
Black	Potra2n7c15777	508	-0.4385	0.0698	-0.311	0.3125	-0.0526	0.9991	-0.0247	0.9701	AT4G33470	HDA14	Potri.007G104900	'RNA.regulation of transcription.HDA'
Black	Potra2n9c19195	509	0.3227	0.3991	0.1434	0.7837	0.0668	0.9991	0.0739	0.9224	AT5G39710	EMB2745	Potri.009G105600	'hormone metabolism.salicylic acid.synthesis-degradation'
Black	Potra2n491s35793	510	0.1991	0.5675	0.1787	0.6739	0.0917	0.9991	-0.0466	0.9527	AT3G14470	AT3G14470	Potri.014G003832
Black	Potra2n2c5356	511	-0.4287	0.3288	-0.3262	0.5644	-0.2242	0.9991	-0.0961	0.9161	AT2G45310	GAE4	Potri.002G146500	'cell wall.precursor synthesis.GAE'
Black	Potra2n458s35734	512	0.6873	0.0057	0.653	0.0026	0.2389	0.9991	0.0277	0.9716	AT3G14470	AT3G14470	Potri.006G275800	'stress.biotic'
Black	Potra2n663s36330	513	0.4965	0.1176	0.3912	0.2866	0.2306	0.9991	0.0551	0.9508	AT3G14470	AT3G14470	Potri.T105500	'stress.biotic'
Black	Potra2n1c1842	514	0.2233	0.6084	0.1624	0.7701	0.1202	0.9991	0.047	0.9488	AT1G32700	AT1G32700	Potri.001G212400	'RNA.regulation of transcription.unclassified'
Black	Potra2n12c24354	515	-0.1607	0.6384	-0.0492	0.945	0.0625	0.9991	-0.0194	0.9789	AT3G48160	DEL1	Potri.012G075300	'RNA.regulation of transcription.E2F/DP transcription factor family'
Black	Potra2n3c7562	516	0.6255	0.0383	0.4782	0.2039	0.4351	0.9991	0.1011	0.9019	AT1G31650	ROPGEF14	Potri.001G127300	'signalling.G-proteins'
Black	Potra2n14c27270	517	-0.2977	0.4356	-0.14	0.7772	-0.0204	0.9991	-0.0291	0.9708	AT2G47140	SDR5	Potri.014G115300	'misc.short chain dehydrogenase/reductase (SDR)'
Black	Potra2n2c6321	518	0.2786	0.5231	0.21	0.678	0.2605	0.9991	0.0601	0.9425	AT5G40410	AT5G40410	Potri.002G014800	'RNA.regulation of transcription.MYB domain transcription factor family'
Black	Potra2n11c23268	519	-0.1017	0.8161	-0.0166	0.9809	0.0548	0.9991	-0.0385	0.9527	AT4G18470	SNI1	Potri.011G062100	'stress.biotic'
Black	Potra2n1c1681	520	0.2519	0.6985	0.0921	0.9188	0.075	0.9991	0.0033	0.9984	AT3G15790	MBD11	Potri.001G192400	'not assigned.unknown'
Black	Potra2n4c9372	521	-0.1826	0.6806	-0.067	0.9161	0.0405	0.9991	-0.016	0.9851	AT1G52640	AT1G52640	Potri.004G102700	'development.unspecified'
Black	Potra2n17c30726	522	0.3949	0.1469	0.3645	0.1653	0.3584	0.9192	0.1643	0.6219	AT1G65910	NAC028	Potri.017G139500	'development.unspecified'
Black	Potra2n15c28050	523	-0.2643	0.6047	-0.0339	0.9785	0.208	0.9991	0.0093	0.9925	AT1G06010	AT1G06010	Potri.015G136500	'not assigned.unknown'
Black	Potra2n1c501	524	-0.5372	0.4354	-0.4365	0.5487	-0.0457	0.9991	-0.201	0.8329	AT3G02000	ROXY1	Potri.001G060600	'redox.glutaredoxins'
Black	Potra2n10c21822	525	-0.3591	0.2416	-0.2627	0.5303	-0.1502	0.9991	-0.018	0.9801	AT3G23370	AT3G23370	Potri.010G070001
Black	Potra2n10c20427	526	0.4907	0.32	0.3638	0.5775	0.2175	0.9991	-0.0453	0.9748	AT2G39000	AtNAA70	Potri.010G222900	'misc.GCN5-related N-acetyltransferase'
Black	Potra2n2c5286	527	0.4447	0.5219	0.4047	0.6334	0.2766	0.9991	0.1492	0.9127	AT4G06536	AT4G06536	Potri.002G123800	'not assigned.unknown'
Black	Potra2n1c640	528	-0.4374	0.354	-0.1704	0.7768	0.0749	0.9991	0.0517	0.9551			Potri.001G079201
Black	Potra2n19c34133	529	0.2763	0.6485	0.1423	0.8575	0.0105	0.9991	-0.0976	0.9299	AT1G08550	NPQ1	Potri.013G053100	'secondary metabolism.isoprenoids.carotenoids.violaxanthin de-epoxidase'
Black	Potra2n18c32618	530	-0.2148	0.5423	-0.084	0.8705	0.0107	0.9991	0.0137	0.9863			Potri.018G075800	'not assigned.unknown'
Black	Potra2n17c31771	531	0.538	0.1965	0.3232	0.6193	0.026	0.9991	-0.1206	0.9093	AT2G43500	NLP8	Potri.017G020600	'RNA.regulation of transcription.NIN-like bZIP-related family'
Black	Potra2n1c677	532	-0.7481	0.0574	-0.5363	0.3392	-0.3777	0.9991	-0.2662	0.7399	AT1G56130	AT1G56130	Potri.001G082900	'signalling.receptor kinases.DUF 26'	PtMD61	CBM57	Carbohydrate-Binding Module Family 57 protein
Black	Potra2n13c25114	533	0.4332	0.2028	0.3274	0.4794	0.1599	0.9991	-0.0678	0.9334	AT1G03670	AT1G03670	Potri.013G133800	'cell.organisation'
Black	Potra2n4c10071	534	-1.3482		-1.3261		-1.0278	0.9991	-0.1881	0.945	AT4G33790	CER4	Potri.004G185000	'lipid metabolism.lipid degradation.beta-oxidation.acyl CoA reductase'
Black	Potra2n1c3885	535	0.7226	0.1901	0.6544	0.3532	0.6186	0.9991	0.0142	0.992	AT1G30760	AtBBE-like 13	Potri.001G462800
Black	Potra2n3c6602	536	0.4406	0.2082	0.1594	0.7772	0.0513	0.9991	-0.1548	0.8251				'protein.glycosylation.mannosyl-oligosaccharide-1
Black	Potra2n15c28783	537	0.1949	0.6756	0.2048	0.7833	0.0257	0.9991	-0.0323	0.9735	AT1G73850	AT1G73850	Potri.015G046900	'protein.synthesis.ribosomal protein.eukaryotic.60S subunit.L34'
Black	Potra2n11c22885	538	-0.594	0.1484	-0.4139	0.4821	-0.254	0.9991	-0.1145	0.9018	AT1G53300	TTL1	Potri.011G111500	'redox.thioredoxin'
Black	Potra2n8c17036	539	-0.4176	0.4672	-0.4546	0.4694	-0.3496	0.9991	-0.0013	0.9991	AT3G12345	AT3G12345	Potri.008G047800	'not assigned.unknown'
Black	Potra2n4c9092	540	1.1414		1.2179	0.3233	0.71	0.9991	0.1862	0.9409				'protein.glycosylation.mannosyl-oligosaccharide-1
Black	Potra2n12c24083	541	-0.5268	0.4311	-0.421	0.5676	-0.1933	0.9991	0.0491	0.9688	AT3G02050	KUP3	Potri.012G043501
Black	Potra2n10c22289	542	-0.1448	0.8459	-0.0309	0.979	0.0946	0.9991	0.0089	0.9943	AT3G06790	MORF3	Potri.010G007200	'development.unspecified'
Black	Potra2n1c3340	543	0.6903	0.4099	0.5665	0.5924	0.4198	0.9991	0.0804	0.9691	AT1G17020	SRG1	Potri.001G382400	'hormone metabolism.ethylene.synthesis-degradation'
Black	Potra2n18c32804	544	2.1214											'protein.glycosylation.mannosyl-oligosaccharide-1
Black	Potra2n4c9538	545	-0.5722	0.1408	-0.2635	0.6405	-0.2548	0.9991	-0.062	0.9423	AT1G69390	MINE1	Potri.004G121000	'cell.division.plastid'
Black	Potra2n12c24440	546	0.4736		0.4655	0.5934	0.4652	0.9991	0.0854	0.9564	AT5G42190	SKP1B	Potri.012G086900	'protein.degradation.ubiquitin.E3.SCF.SKP'
Black	Potra2n11c23375	547	1.5173		0.7324		0.9791	0.9991	0.665		AT1G61080	AT1G61080	Potri.011G047100	'not assigned.unknown'
Black	Potra2n10c20795	548	0.0795	0.9029	0.0027	0.9974	-0.1047	0.9991	-0.0566	0.9542	AT4G35920	MCA1	Potri.010G184700	'protein.postranslational modification.kinase.receptor like cytoplasmatic kinase VII'
Black	Potra2n19c33896	549	-0.165		-0.3223	0.7988	-0.3922	0.9991	0.0646	0.975	AT2G40620	bZIP18	Potri.013G091400	'RNA.regulation of transcription.bZIP transcription factor family'
Black	Potra2n4c10099	550	-1.3943		-0.5288		-0.32	0.9991	-0.1606	0.9512				'protein.glycosylation.mannosyl-oligosaccharide-1
Black	Potra2n5c11745	551	0.841		0.9624	0.228	1.0242	0.9933	0.1277	0.9488	AT1G43910	AT1G43910	Potri.005G119200	'protein.degradation.AAA type'
Black	Potra2n15c28448	552	0.6447	0.3897	0.4461	0.6552	0.2213	0.9991	0.0515	0.9763			Potri.015G084300	'not assigned.unknown'
Black	Potra2n1c602	553	0.7637		0.8175		0.5981	0.9991	0.1405		AT5G44680	AT5G44680	Potri.001G074700	'DNA.repair'
Black	Potra2n6c15075	554	0.5675	0.3046	0.5622	0.444	0.3655	0.9991	0.2076	0.8681	AT3G11340	UGT76B1	Potri.006G039300	'misc.UDP glucosyl and glucoronyl transferases'		GT1	Glycosyltransferase Family 1 protein
Black	Potra2n12c24026	555	-1.0064		-0.6912	0.3104	-0.6644	0.9991	-0.3437	0.7237	AT1G73220	37165	Potri.012G037400	'transport.sugars'
Black	Potra2n14c27581	556	0.7462		0.8202	0.3775	0.56	0.9991	0.0545	0.9798	AT2G01420	PIN4	Potri.014G146800	'hormone metabolism.auxin.signal transduction'
Black	Potra2n11c23383	557	0.8227		0.8789		0.5916	0.9991	-0.0182		AT1G61260	AT1G61260	Potri.011G044000	'not assigned.unknown'
Black	Potra2n16c29930	558	-1.8999		-1.6521		-0.4692	0.9991	-0.4656					'protein.glycosylation.mannosyl-oligosaccharide-1
Black	Potra2n200s34925	559	0.3604	0.6923	0.0629	0.9653	0.1088	0.9991	-0.1015	0.9465	AT2G40740	WRKY55	Potri.019G059300	'RNA.regulation of transcription.WRKY domain transcription factor family'
Black	Potra2n3c7244	560	0.4274		0.3389	0.7405	0.3351	0.9991	0.1601	0.9228	AT4G11070	WRKY41	Potri.003G138600	'RNA.regulation of transcription.WRKY domain transcription factor family'
Black	Potra2n230s35034	561	-0.5239		-0.4332	0.7055	-0.3658	0.9991	0.0047	0.9982	AT3G56070	ROC2	Potri.T051300	'cell.cycle.peptidylprolyl isomerase'
Black	Potra2n6c13555	562	-0.679		-0.3672		-0.1372	0.9991	0.0668	0.98				'protein.glycosylation.mannosyl-oligosaccharide-1
Black	Potra2n17c31667	563	0.5519		0.0257		-0.3716	0.9991	-0.1242		AT1G05910	BRAT1	Potri.017G031100	'cell.division'
Black	Potra2n17c30692	564	0.7971		0.6014	0.5887	0.5319	0.9991	0.0677	0.9788	AT5G52540		Potri.T061200	'not assigned.unknown'
Black	Potra2n1c1604	565	1.5727		1.6121		1.5199	0.9991	0.5089		AT4G33870	AT4G33870	Potri.001G182400	'misc.peroxidases'
Black	Potra2n5c10852	566	1.3374								AT3G23230	TDR1	Potri.005G223100	'hormone metabolism.ethylene.signal transduction'
Black	Potra2n10c20119	567	0.956		0.9016		1.113	0.9991	0.2389	0.9113	AT1G50430	DWF5	Potri.010G253300	'hormone metabolism.brassinosteroid.synthesis-degradation.sterols.DWF5'
Black	Potra2n5c12793	568	2.2863		1.9002		0.4948	0.9991	0.4723				Potri.005G004100	'stress.biotic.PR-proteins'
Black	Potra2n18c32029	569	1.3719		0.9853		0.6733	0.9991	0.6623		AT1G79680	WAKL10	Potri.T126600	'protein.postranslational modification.kinase.receptor like cytoplasmatic kinase VII'
Black	Potra2n17c30751	570	2.4966		1.9579		2.0792	0.9991	-0.3094		AT1G49660	CXE5	Potri.T096050
Black	Potra2n6c13449	571	0.7914		0.4993		0.3008	0.9991	-0.1763					'protein.glycosylation.mannosyl-oligosaccharide-1
Black	Potra2n2c5989	572	0.7266		0.5464		0.281	0.9991	-0.1742	0.9485			Potri.002G050100	'not assigned.unknown'
Black	Potra2n1c1856	573	1.1468		0.6207		0.5913	0.9991	-0.2366	0.9232	AT2G21100		Potri.001G214600	'stress.biotic.PR-proteins'
Black	Potra2n1c2862	574	1.7097		1.5258		1.3652	0.9991	0.998					'protein.glycosylation.mannosyl-oligosaccharide-1
Black	Potra2n8c17697	575												'protein.glycosylation.mannosyl-oligosaccharide-1
Black	Potra2n2c4997	576	2.6024		1.7418		1.0799	0.9991	1.1466					'protein.glycosylation.mannosyl-oligosaccharide-1
Black	Potra2n2c5701	577	0.9673		0.8723		0.5848	0.9991	0.375		AT5G20240	PI	Potri.002G079000	'RNA.regulation of transcription.MADS box transcription factor family'
Black	Potra2n13c26310	578	-0.6934		-0.4482		-0.1256	0.9991	-0.2477		AT3G05936	AT3G05936	Potri.013G000100	'not assigned.unknown'
Black	Potra2n6c13359	579	1.8657		1.3426		0.2192	0.9991	0.5342		AT4G35780	STY17	Potri.006G222600	'protein.postranslational modification'
Black	Potra2n17c31805	580	1.489		0.5609		0.4675	0.9991	0.3375		AT2G20562	TAX2	Potri.017G015900	'not assigned.unknown'
Black	Potra2n6c13128	581	1.3422		1.8084		1.635	0.9991	-0.1837		AT5G11310	SOAR1	Potri.006G247400	'RNA.regulation of transcription'
Black	Potra2n4c9534	582	1.842		1.2898		1.4057	0.9991	1.1237					'protein.glycosylation.mannosyl-oligosaccharide-1
Black	Potra2n1c920	583	1.3606		1.3829		0.8948	0.9991	-0.4218		AT1G12740	CYP87A2	Potri.001G109100	'misc.cytochrome P450'
Black	Potra2n1c3334	584	-1.959		-1.5915		-1.5886	0.9991	0.6378		AT1G17030	AT1G17030	Potri.001G381400	'not assigned.unknown'
Black	Potra2n8c18184	585	1.0719		1.2945								Potri.008G168200	'not assigned.unknown'
Black	Potra2n6c13742	586	-1.1018		-0.7846		-0.7518	0.9991	-0.0729					'protein.glycosylation.mannosyl-oligosaccharide-1
Black	Potra2n494s35810	587	1.5629		1.207						AT3G54420	EP3	Potri.019G094100	'stress.biotic'		CBM18-GH19	Carbohydrate-Binding Module Family 18 / Glycoside Hydrolase Family 19 protein
Black	Potra2n3c6902	588	1.4672		0.6315		-0.2671	0.9991	-0.0323					'protein.glycosylation.mannosyl-oligosaccharide-1
Black	Potra2n1c1914	589	-2.3302		-1.3283		-0.2665	0.9991	-0.1875				Potri.001G220400	'not assigned.unknown'
Black	Potra2n6c13891	590	-1.2766		-0.6464		-0.2741	0.9991	0.0303					'protein.glycosylation.mannosyl-oligosaccharide-1
Black	Potra2n14c27824	591	2.1643		2.4588		1.9049	0.9991	0.4311				Potri.014G174600	'not assigned.unknown'
Black	Potra2n1595s37145	592	2.2652		1.4956		0.1992	0.9991	-0.2538		AT4G35140		Potri.004G178700	'RNA.regulation of transcription.putative transcription regulator'
Black	Potra2n1c3369	593	1.3343		1.5712		0.6363	0.9991	-0.1094		AT3G14840	LIK1	Potri.001G384700	'signalling.receptor kinases.leucine rich repeat XI'	PtMD28	CBM57	Carbohydrate-Binding Module Family 57 protein
Black	Potra2n1c162	594	-2.6391		-2.3465		-1.2977	0.9991	0.3309					'protein.glycosylation.mannosyl-oligosaccharide-1
Black	Potra2n14c26664	595	-2.0857		-1.0541		-0.8185	0.9991	0.487				Potri.014G044700	'not assigned.unknown'
Black	Potra2n10c22349	596	-3.5583		-3.5682		-2.902	0.9991	-1.4638		ATCG00790	RPL16	Potri.013G140500	'protein.synthesis.ribosomal protein.prokaryotic.chloroplast.50S subunit.L16'
Black	Potra2n15c28619	597	-1.7869		-1.2176		-0.3101	0.9991	-0.346		AT3G28470	TDF1	Potri.015G067700	'RNA.regulation of transcription.MYB domain transcription factor family'
Black	Potra2n7c15427	598	0.8186		0.6671		1.8275	0.9991	-0.216		AT5G37980	AT5G37980	Potri.007G143600
Black	Potra2n7c16627	599	1.83		1.6031		0.2925	0.9991	1.0316		AT1G16760	AT1G16760	Potri.007G001900	'protein.postranslational modification.kinase.receptor like cytoplasmatic kinase VII'
Black	Potra2n19c34293	600	1.3419								AT4G12570	UPL5	Potri.016G012900	'protein.degradation.ubiquitin.E3.HECT'
Black	Potra2n18c32986	601	2.0324		2.0012		1.7949	0.9991	-0.5167				Potri.018G030600	'not assigned.unknown'
Black	Potra2n10c20816	602	-0.7544		-0.9685		-0.5487	0.9991	0.7405		AT2G22590	AT2G22590	Potri.010G182575
Black	Potra2n19c34243	603												'protein.glycosylation.mannosyl-oligosaccharide-1
Black	Potra2n18c33143	604					-1.5054	0.9991	-0.8093		AT2G24720	GLR2.2	Potri.018G013000	'signalling.in sugar and nutrient physiology'
Black	Potra2n8c17080	605									AT1G27660	AT1G27660	Potri.008G052000	'hormone metabolism.ethylene.induced-regulated-responsive-activated'
Black	Potra2n3c7929	606											Potri.003G061100	'not assigned.unknown'
Blue	Potra2n9c19884	1	-0.0368	0.7355	-0.0673	0.4846	0.0125	0.9991	0.0459	0.7185	AT5G59890	ADF4	Potri.009G028200	'cell.organisation'
Blue	Potra2n6c14225	2	0.1919	0.0746	0.2126	0.0572	0.0824	0.9991	0.022	0.9277	AT2G36910	ABCB1	Potri.006G123900	'transport.ABC transporters and multidrug resistance systems'
Blue	Potra2n13c25723	3	0.2211	0.091	0.1826	0.2039	0.127	0.9991	-0.0615	0.7874	AT3G03770	AT3G03770	Potri.013G064300	'protein.postranslational modification.kinase.receptor like cytoplasmatic kinase VII'
Blue	Potra2n2c4081	4	-0.0807	0.7416	-0.0817	0.7076	0.0397	0.9991	0.0939	0.5951	AT1G04040	AT1G04040	Potri.002G257700	'misc.acid and other phosphatases'
Blue	Potra2n13c25783	5	-0.1415	0.6457	-0.2729	0.2293	-0.0342	0.9991	0.0386	0.9284			Potri.019G035500	'not assigned.unknown'
Blue	Potra2n6c13253	6	-0.1159	0.5311	-0.0708	0.7583	0.0267	0.9991	0.0247	0.9286			Potri.006G233301
Blue	Potra2n3c6496	7	-0.0422	0.8224	-0.0609	0.7668	0.0309	0.9991	0.0266	0.9222	AT5G19770	TUA3	Potri.003G220300	'cell.organisation'
Blue	Potra2n17c31915	8	-0.0613	0.486	-0.0239	0.8303	0.0329	0.9991	0.0107	0.9415	AT2G44100	GDI1	Potri.017G001200	'signalling.G-proteins'
Blue	Potra2n11c23655	9									AT3G60130	BGLU16	Potri.001G226000			GH1	Glycoside Hydrolase Family 1 protein
Blue	Potra2n11c22772	10	0.2548	0.29	0.2533	0.3677	0.0315	0.9991	-0.0525	0.9189	AT4G27430	CIP7	Potri.011G122900	'cell.organisation'
Blue	Potra2n12c23984	11	-0.1271	0.286	-0.1266	0.2269	-0.0105	0.9991	0.0061	0.9781	AT5G53300	UBC10	Potri.012G033000	'protein.degradation.ubiquitin.E2'
Blue	Potra2n12c24375	12	0.055	0.5998	0.0933	0.3449	-0.0095	0.9991	-0.0502	0.7132	AT3G48050	SUO	Potri.012G077500	'RNA.regulation of transcription.unclassified'
Blue	Potra2n17c31037	13	0.0558	0.5259	0.0479	0.6799	-0.07	0.9991	-0.0422	0.7936	AT3G02260	BIG	Potri.017G101100	'hormone metabolism.auxin.signal transduction'
Blue	Potra2n8c16961	14	-0.0622	0.7081	-0.0095	0.9694	0.0895	0.9991	0.0137	0.9523	AT3G54820		Potri.008G039600	'transport.Major Intrinsic Proteins.PIP'
Blue	Potra2n8c18435	15	0.1572	0.0355	0.1081	0.295	0.0655	0.9991	-0.0162	0.9402	AT2G28290	SYD	Potri.008G195900	'RNA.regulation of transcription.Chromatin Remodeling Factors'
Blue	Potra2n9c19448	16	0.0698	0.4483	0.09	0.5431	-0.0592	0.9991	-0.069	0.5944	AT5G05170	CEV1	Potri.009G060800	'cell wall.cellulose synthesis.cellulose synthase'	PtCesA3-C	GT2	Glycosyltransferase Family 2 protein	Cellulose	Cellulose Biosynthesis	Djerbi, S., Lindskog, M., Arvestad, L., Sterky, F. and Teeri, T.T. (2005) The genome sequence of black cottonwood (Populus trichocarpa) reveals 18 conserved cellulose synthase (CesA) genes. Planta 221: 739-746.PMID:15940465	Kumar, M.,Thammannagowda, S., Bulone, V., Chiang, V., Han, K.H., Joshi, C.P., Mansfield, S.D., Mellerowicz, E., Sundberg, B., Teeri, T., Ellis, B.E., 2009. Anupdate on the nomenclature for the cellulose synthase genes in Populus. Trends Plant Sci. 14, 248–254.PMID:19375973	Kumar, M., Turner, S. Plant cellulose synthesis: CESA proteins crossing kingdoms. Phytochemistry (2014), http://dx.doi.org/10.1016/j.phytochem.2014.07.013, PMID:25104233	Suzuki, S. et al. (2006) The cellulose synthase gene superfamily and biochemical functions of xylem-specific cellulose synthaselike genes in Populus trichocarpa. Plant Physiol. 142, 1233–1245. PMID:16950863	AT5G05170	CesA3, CEV1, RSW5
Blue	Potra2n4c10323	17	0.1144	0.284	0.0096	0.9702	-0.1426	0.9534	-0.0845	0.4878	AT1G22930	AT1G22930	Potri.004G217800	'not assigned.unknown'
Blue	Potra2n12c24612	18	0.1522	0.136	0.1474	0.2598	-0.0835	0.9991	-0.0841	0.4892	AT5G62000	ARF2	Potri.012G106100
Blue	Potra2n1c2343	19	0.044	0.6474	0.045	0.6822	-0.0336	0.9991	-0.0596	0.6286	AT5G19400	SMG7	Potri.001G275400	'not assigned.unknown'
Blue	Potra2n1c2432	20	-0.118	0.2834	-0.1409	0.2471	-0.0233	0.9991	0.0017	0.994	AT1G07140	SIRANBP	Potri.001G278900	'signalling.G-proteins'
Blue	Potra2n19c33277	21	-0.0736	0.503	-0.0913	0.3477	-0.0193	0.9991	-0.0001	0.9993	AT5G53300	UBC10	Potri.019G131400	'protein.degradation.ubiquitin.E2'
Blue	Potra2n9c18943	22	0.0518	0.6092	0.063	0.5119	-0.0056	0.9991	-0.0558	0.5793	AT4G38600	KAK	Potri.009G134300	'protein.degradation.ubiquitin.E3.HECT'
Blue	Potra2n10c20614	23	-0.1113	0.1586	-0.1223	0.2718	0.0379	0.9991	0.0442	0.6737	AT3G55440	TPI	Potri.010G203500	'PS.calvin cycle.TPI'
Blue	Potra2n19c33903	24	-0.2546	0.0434	-0.2406	0.013	-0.0744	0.9991	-0.0125	0.9534	AT3G56340	RPS26e	Potri.019G057000	'protein.synthesis.ribosomal protein.eukaryotic.40S subunit.S26'
Blue	Potra2n14c26444	25	-0.0955	0.5898	-0.0397	0.8768	0.0554	0.9991	0.0273	0.9089	AT1G27450	APT1	Potri.014G017200	'nucleotide metabolism.salvage.phosphoribosyltransferases.aprt'
Blue	Potra2n5c11795	26	0.1968	0.0473	0.1766	0.0842	0.0734	0.9991	-0.0031	0.9908	AT2G17930	TRA1a	Potri.005G114300	'signalling.phosphinositides'
Blue	Potra2n15c28109	27	-0.1106	0.3212	-0.081	0.4266	-0.0273	0.9991	0.0294	0.8373	AT4G00100	RPS13A	Potri.015G130000	'protein.synthesis.ribosomal protein.eukaryotic.40S subunit.S13'
Blue	Potra2n18c32565	28	-0.0946	0.1852	-0.0454	0.7399	0.0374	0.9991	0.0725	0.3962	AT5G19550	ASP2	Potri.018G082500	'amino acid metabolism.synthesis.central amino acid metabolism.aspartate.aspartate aminotransferase'
Blue	Potra2n2c4958	29	0.1345	0.064	0.1337	0.0636	-0.0342	0.9991	-0.0758	0.5293	AT2G46020	BRM	Potri.002G160900	'RNA.regulation of transcription.Chromatin Remodeling Factors'
Blue	Potra2n9c18729	30	0.1534	0.4158	0.2274	0.2449	0.1881	0.9991	-0.0725	0.827	AT3G20770	EIN3	Potri.009G159200	'RNA.regulation of transcription.EIN3-like(EIL) transcription factor family'
Blue	Potra2n10c20915	31	-0.1134	0.1889	-0.0577	0.5956	0.0505	0.9991	0.0352	0.8339	AT3G12780	PGK1	Potri.010G171500	'PS.calvin cycle.phosphoglycerate kinase'
Blue	Potra2n10c21716	32	0.1241	0.5467	0.1327	0.4074	0.039	0.9991	-0.1027	0.6262	AT3G22790	NET1A	Potri.010G083300	'protein.postranslational modification'
Blue	Potra2n17c31004	33	0.0292	0.8503	0.0466	0.8097	-0.0517	0.9991	-0.0493	0.7687	AT3G30390	AT3G30390	Potri.017G106300	'transport.amino acids'
Blue	Potra2n10c21442	34	0.1806	0.2137	0.2114	0.2257	-0.0077	0.9991	-0.1162	0.5634	AT1G71010	FAB1C	Potri.010G113700	'signalling.phosphinositides.phosphatidylinositol-4-phosphate 5-kinase'
Blue	Potra2n4c8455	35	0.1018	0.5035	0.1283	0.3588	0.0579	0.9991	0.0024	0.9936	AT4G22120	CSC1	Potri.004G005900	'stress.abiotic.drought/salt'
Blue	Potra2n16c29470	36	0.1128	0.1879	0.092	0.2171	-0.0174	0.9991	-0.0109	0.9505	AT1G65440	GTB1	Potri.016G029200	'RNA.regulation of transcription.Global transcription factor group'
Blue	Potra2n2c5578	37	0.1537	0.0967	0.119	0.2394	-0.0595	0.9991	-0.085	0.5669	AT1G22060		Potri.002G091700	'protein.targeting.secretory pathway.unspecified'
Blue	Potra2n15c28521	38	-0.112	0.0847	-0.073	0.3921	0.0265	0.9991	0.0774	0.4001	AT5G09590	MTHSC70-2	Potri.015G078000	'stress.abiotic.heat'
Blue	Potra2n4c9076	39	-0.2418	0.0259	-0.2136	0.0312	0.0139	0.9991	0.0027	0.99	AT5G52650	AT5G52650	Potri.017G146700	'protein.synthesis.ribosomal protein.eukaryotic.40S subunit.S10'
Blue	Potra2n1c3753	40	0.0579	0.5782	0.0967	0.3656	-0.002	0.9991	-0.0805	0.5494	AT2G35630	MOR1	Potri.001G443200	'cell.organisation'
Blue	Potra2n1c117	41	0.092	0.2874	0.1571	0.0554	0.0461	0.9991	-0.0485	0.7526	AT3G07160	GSL10	Potri.001G011900	'minor CHO metabolism.callose'		GT48	Glycosyltransferase Family 48 protein	Callose	Callose biosynthesis					no clear ortholog
Blue	Potra2n8c17786	42	-0.0905	0.4673	-0.0555	0.7987	0.0766	0.9991	0.0321	0.8752	AT2G01140	PDE345	Potri.008G125900	'PS.calvin cycle.aldolase'
Blue	Potra2n9c19964	43	0.0883	0.6813	0.053	0.8373	-0.0425	0.9991	-0.0736	0.7876	AT2G35940	BLH1	Potri.009G017400
Blue	Potra2n14c27008	44	0.1534	0.053	0.1633	0.0587	0.0311	0.9991	-0.0545	0.7945	AT2G46020	BRM	Potri.014G086500	'RNA.regulation of transcription.Chromatin Remodeling Factors'
Blue	Potra2n15c28034	45	0.0734	0.6111	0.1486	0.3246	-0.0169	0.9991	-0.0311	0.8936	AT5G62090	SLK2	Potri.015G138500	'RNA.regulation of transcription.C2H2 zinc finger family'
Blue	Potra2n5c12611	46	-0.11	0.4774	-0.1288	0.2771	-0.0038	0.9991	0.0165	0.943	AT3G05500	LDAP3	Potri.005G025700	'secondary metabolism.isoprenoids'
Blue	Potra2n13c25607	47	0.0932	0.3841	0.1123	0.2799	0.0466	0.9991	-0.0288	0.8728	AT5G16680	PAIPP2	Potri.013G077900	'RNA.regulation of transcription.unclassified'
Blue	Potra2n1c1380	48	0.1614	0.0143	0.1862	0.028	0.0336	0.9991	0.0088	0.9726	AT4G17330	G2484-1	Potri.001G157300	'not assigned.unknown'
Blue	Potra2n5c12117	49	-0.2824	0.0316	-0.3315	0.0027	-0.0726	0.9991	-0.0172	0.9387	AT3G49910	AT3G49910	Potri.007G085200	'protein.synthesis.ribosomal protein.eukaryotic.60S subunit.L26'
Blue	Potra2n3c7835	50	0.1494	0.0564	0.1606	0.1137	-0.0025	0.9991	-0.0641	0.6815	AT4G17330	G2484-1	Potri.003G077600	'not assigned.unknown'
Blue	Potra2n3c7841	51	0.0785	0.4027	0.1182	0.1827	0.045	0.9991	-0.0851	0.4703	AT5G47490	AT5G47490	Potri.003G077100	'not assigned.unknown'
Blue	Potra2n6c14670	52	0.196	0.0664	0.1601	0.1756	0.0351	0.9991	-0.0677	0.7092	AT1G19220	ARF19	Potri.006G077800
Blue	Potra2n2c5518	53	-0.1848	0.2887	-0.273	0.0923	-0.0918	0.9991	0.104	0.6247	AT4G08950	EXO	Potri.002G098600	'signalling.in sugar and nutrient physiology'
Blue	Potra2n18c33176	54	0.1814	0.1109	0.208	0.0691	0.1091	0.9991	-0.0033	0.9912	AT4G31570	AT4G31570	Potri.018G008600	'DNA.synthesis/chromatin structure'
Blue	Potra2n4c10010	55	-0.0511	0.6505	-0.0342	0.8169	0.0586	0.9991	0.0642	0.656	AT4G38510	VAB2	Potri.004G177500	'mitochondrial electron transport / ATP synthesis.F1-ATPase'
Blue	Potra2n4c9935	56	-0.1883	0.1092	-0.1349	0.437	0.0701	0.9991	-0.0096	0.9714	AT2G21160	AT2G21160	Potri.004G168500	'not assigned.unknown'
Blue	Potra2n14c26879	57	0.0712	0.5346	0.108	0.4027	0.0535	0.9991	-0.0305	0.9039	AT2G45540	BCHC2	Potri.014G072600	'cell.vesicle transport'
Blue	Potra2n6c14408	58	0.0897	0.7011	0.1556	0.3105	0.0832	0.9991	-0.0297	0.9362	AT5G01710		Potri.006G105100	'RNA.regulation of transcription.Chromatin Remodeling Factors'
Blue	Potra2n16c29869	59	-0.2556	0.0719	-0.2263	0.1092	-0.0318	0.9991	-0.0278	0.9096	AT1G70600	AT1G70600	Potri.016G069000	'protein.synthesis.ribosomal protein.eukaryotic.60S subunit.L27A'
Blue	Potra2n15c28566	60	0.0828	0.469	0.0881	0.5163	0.0168	0.9991	-0.0635	0.7438	AT3G48050	SUO	Potri.015G072800	'RNA.regulation of transcription.unclassified'
Blue	Potra2n16c30265	61	0.0728	0.5051	0.1148	0.3074	0.0429	0.9991	-0.0319	0.8508	AT3G09100	AT3G09100	Potri.016G110700	'DNA.synthesis/chromatin structure'
Blue	Potra2n12c24842	62	0.0835	0.3478	0.0193	0.9027	-0.0392	0.9991	-0.0192	0.9205	AT5G62090	SLK2	Potri.015G138500	'RNA.regulation of transcription.C2H2 zinc finger family'
Blue	Potra2n7c16034	63	-0.0456	0.7657	-0.0674	0.6001	0.0695	0.9991	0.0625	0.6262	AT5G37600	GSR 1	Potri.007G069600	'N-metabolism.ammonia metabolism.glutamine synthetase'
Blue	Potra2n2c5978	64	-0.2023	0.1289	-0.1789	0.1737	-0.0015	0.9991	0.0071	0.9752	AT1G22780	PFL	Potri.002G051300	'protein.synthesis.ribosomal protein.eukaryotic.40S subunit.S18'
Blue	Potra2n6c13406	65	-0.1052	0.4455	-0.1702	0.1331	-0.0651	0.9991	0.0314	0.9001	AT3G43520	AT3G43520	Potri.006G217400	'not assigned.unknown'
Blue	Potra2n12c24267	66	-0.0467	0.7227	-0.0458	0.7899	0.0756	0.9991	0.067	0.6063	AT1G18640	PSP	Potri.012G066200	'amino acid metabolism.synthesis.serine-glycine-cysteine group.serine.phosphoserine phosphatase'
Blue	Potra2n3c8093	67	0.1087	0.4137	0.0594	0.7282	-0.0735	0.9991	-0.0498	0.7611	AT1G17500	ALA4	Potri.003G043300	'transport.p- and v-ATPases'
Blue	Potra2n13c24951	68	0.1891	0.0931	0.2132	0.0777	0.1482	0.9991	-0.0004	0.9991	AT5G58300	AT5G58300	Potri.013G158800	'signalling.receptor kinases.leucine rich repeat III'
Blue	Potra2n8c18444	69	0.0668	0.6966	0.0454	0.8165	0.0135	0.9991	-0.0582	0.7758	AT5G18830	SPL7	Potri.008G197000	'development.squamosa promoter binding like (SPL)'
Blue	Potra2n16c29461	70	-0.0987	0.2941	-0.0659	0.5416	0.0207	0.9991	0.0053	0.9801	AT5G58290	RPT3	Potri.016G028000	'protein.degradation.ubiquitin.proteasom'
Blue	Potra2n5c10958	71	-0.1762	0.172	-0.143	0.2424	0.0486	0.9991	0.069	0.5219	AT1G22780	PFL	Potri.005G211200	'protein.synthesis.ribosomal protein.eukaryotic.40S subunit.S18'
Blue	Potra2n3c7750	72	0.0944	0.1569	0.0928	0.2405	-0.0035	0.9991	-0.0422	0.7453	AT5G47010	LBA1	Potri.003G086400	'RNA.processing.RNA helicase'
Blue	Potra2n5c11252	73	0.1225	0.4108	0.1315	0.456	0.0413	0.9991	0.0095	0.9771	AT1G77460	CSI3	Potri.005G180100	'not assigned.unknown'
Blue	Potra2n7c16544	74	0.1711	0.2666	0.1568	0.381	-0.0271	0.9991	-0.1081	0.554	AT4G38050	AT4G38050	Potri.007G011400	'transport.misc'
Blue	Potra2n4c8752	75	0.1125	0.1536	0.119	0.1827	-0.0039	0.9991	0.0041	0.9827	AT4G04920	SFR6	Potri.004G040300	'not assigned.unknown'
Blue	Potra2n2c4968	76	0.1505	0.0319	0.1617	0.0361	0.0572	0.9991	0.0258	0.8953	AT4G00450	CCT	Potri.014G084500	'not assigned.unknown'
Blue	Potra2n2c6348	77	0.1195	0.5065	0.1324	0.4821	-0.104	0.9991	-0.1845	0.2942	AT4G35230	BSK1	Potri.002G011800	'protein.postranslational modification.kinase.receptor like cytoplasmatic kinase VII'
Blue	Potra2n2c5924	78	0.0647	0.513	0.1013	0.2887	0.0535	0.9991	-0.0257	0.8681	AT5G08560	WDR26	Potri.002G055800	'development.unspecified'
Blue	Potra2n15c27973	79	-0.1443	0.2959	-0.2269	0.056	-0.0806	0.9991	0.0139	0.9544	AT2G37600	RPL36A	Potri.015G145800	'protein.synthesis.ribosomal protein.eukaryotic.60S subunit.L36'
Blue	Potra2n9c18948	80	-0.091	0.3657	-0.0748	0.5762	0.0053	0.9991	0.0564	0.5606	AT5G66140	PAD2	Potri.009G133800	'protein.degradation.ubiquitin.proteasom'
Blue	Potra2n3c8216	81	0.1021	0.3322	0.1659	0.2011	0.0515	0.9991	-0.0666	0.6752	AT5G09670	AT5G09670	Potri.003G023300	'stress.biotic'
Blue	Potra2n4c9358	82	0.1117	0.1042	0.1312	0.0919	0.0897	0.9991	-0.0401	0.7559	AT1G67140	SWEETIE	Potri.004G101250
Blue	Potra2n3c6878	83	0.0664	0.7268	0.0343	0.8646	-0.1196	0.9991	-0.1067	0.3955	AT3G24180	AT3G24180	Potri.003G178000	'not assigned.unknown'		GH116	Glycoside Hydrolase Family 116 protein
Blue	Potra2n3c6491	84	0.1272	0.1514	0.1133	0.2795	0.0048	0.9991	-0.0834	0.4252	AT1G55350	DEK1	Potri.003G221100	'protein.degradation.cysteine protease'
Blue	Potra2n1c1385	85	0.1054	0.4727	0.177	0.1452	-0.0194	0.9991	-0.0494	0.8154	AT5G47490	AT5G47490	Potri.001G157800	'not assigned.unknown'
Blue	Potra2n2c6376	86	0.0735	0.6177	0.112	0.4111	-0.0184	0.9991	-0.0701	0.7055	AT1G20760	AtEH1	Potri.T102700	'signalling.calcium'
Blue	Potra2n17c31120	87	-0.0827	0.5729	-0.0289	0.8801	0.0903	0.9991	0.0114	0.9657	AT3G02090	MPPBETA	Potri.017G092400	'protein.targeting.mitochondria'
Blue	Potra2n7c16182	88	0.1012	0.3072	0.1327	0.3093	-0.037	0.9991	-0.0377	0.8495				'protein.glycosylation.mannosyl-oligosaccharide-1
Blue	Potra2n10c22223	89	0.1939	0.0507	0.1891	0.0307	0.0424	0.9991	0.0092	0.9717	AT2G28290	SYD	Potri.010G019150
Blue	Potra2n15c28229	90	0.1418	0.1856	0.1799	0.1485	-0.0693	0.9991	-0.0435	0.8348	AT5G50920	CLPC1	Potri.015G105100	'protein.degradation.serine protease'
Blue	Potra2n12c23999	91	0.0766	0.4885	0.0821	0.342	-0.0103	0.9991	-0.0136	0.938	AT5G65770	LINC4	Potri.012G034300	'protein.degradation'
Blue	Potra2n12c24669	92	-0.2182	0.0977	-0.2038	0.0997	0.0106	0.9991	0.0128	0.9559	AT2G47110	UBQ6	Potri.001G025300	'protein.degradation.ubiquitin.ubiquitin'
Blue	Potra2n17c30647	93	-0.2206	0.0483	-0.219	0.0131	-0.0397	0.9991	-0.0238	0.8681	AT5G52650	AT5G52650	Potri.017G146700	'protein.synthesis.ribosomal protein.eukaryotic.40S subunit.S10'
Blue	Potra2n10c21158	94	0.1528	0.0977	0.1094	0.3145	-0.0529	0.9991	-0.0708	0.66	AT5G49430	AT5G49430	Potri.010G142700	'development.unspecified'
Blue	Potra2n18c31982	95	-0.2475	0.0461	-0.2851	0.0103	-0.047	0.9991	-0.0402	0.8421	AT5G60670	RPL12C	Potri.018G145200	'protein.synthesis.ribosomal protein.eukaryotic.60S subunit.L12'
Blue	Potra2n2c4088	96	-0.0659	0.5724	-0.037	0.8374	0.0789	0.9991	0.0543	0.6119	AT5G43960	AT5G43960	Potri.002G257000	'protein.targeting.nucleus'
Blue	Potra2n17c30916	97	-0.2621	0.0293	-0.1997	0.0657	-0.0143	0.9991	0.0134	0.9476	AT5G16130	AT5G16130	Potri.017G115400	'protein.synthesis.ribosomal protein.eukaryotic.40S subunit.S7'
Blue	Potra2n5c11603	98	-0.1523	0.4343	-0.2565	0.0871	-0.1145	0.9991	0.0007	0.9988	AT4G33985	AT4G33985	Potri.005G138100	'not assigned.unknown'
Blue	Potra2n17c31240	99	0.0905	0.5339	0.1814	0.1798	0.0851	0.9991	-0.032	0.9066	AT1G13980	GN	Potri.017G078900	'development.unspecified'
Blue	Potra2n1c2203	100	0.0974	0.2842	0.0757	0.5195	0.0161	0.9991	-0.0465	0.7379	AT2G13370	CHR5	Potri.001G253400	'RNA.regulation of transcription.Chromatin Remodeling Factors'
Blue	Potra2n1c2357	101	0.0479	0.6151	0.0853	0.3484	0.0037	0.9991	-0.0077	0.968	AT1G04080	PRP39a	Potri.014G192800	'not assigned.unknown'
Blue	Potra2n7c16614	102	0.0451	0.7487	0.0155	0.9368	-0.015	0.9991	-0.0273	0.9001	AT1G79000	HAC1	Potri.007G003400	'RNA.regulation of transcription.Histone acetyltransferases'
Blue	Potra2n19c33409	103	0.1059	0.5288	0.0331	0.8942	-0.0707	0.9991	-0.0052	0.9886	AT1G03520	AT1G03520	Potri.019G104600	'misc.UDP glucosyl and glucoronyl transferases'		GT14	Glycosyltransferase Family 14 protein	uncharacterized						At4g03340
Blue	Potra2n4c8437	104	-0.1347	0.2146	-0.1812	0.0712	-0.0807	0.9991	-0.0144	0.9501	AT4G22240	FBN1b	Potri.004G003200	'cell.organisation'
Blue	Potra2n6c13438	105	-0.2064	0.1483	-0.2167	0.1469	-0.0436	0.9991	-0.0168	0.9479	AT2G39390	AT2G39390	Potri.006G214100	'protein.synthesis.ribosomal protein.eukaryotic.60S subunit.L35'
Blue	Potra2n1c34	106	0.2153	0.0228	0.2	0.0347	0.0828	0.9991	-0.0009	0.9977	AT1G55350	DEK1	Potri.001G003900	'protein.degradation.cysteine protease'
Blue	Potra2n7c15890	107	0.0778	0.4784	0.0453	0.7269	-0.0248	0.9991	-0.072	0.5243	AT2G22300	SR1	Potri.007G093400	'RNA.regulation of transcription.AtSR Transcription Factor family'
Blue	Potra2n10c21873	108	-0.1427	0.3816	-0.1637	0.3162	-0.0897	0.9991	-0.0171	0.9542	AT2G33310	IAA13	Potri.008G172400	'RNA.regulation of transcription.Aux/IAA family'
Blue	Potra2n18c32761	109	0.1156	0.0762	0.2059	0.0161	0.026	0.9991	-0.0433	0.7525	AT5G11850	MKD1	Potri.018G053800	'protein.postranslational modification'
Blue	Potra2n8c17924	110	-0.2372	0.4389	-0.503	0.1355	-0.203	0.9991	0.0833	0.8357	AT2G37870	AT2G37870	Potri.008G141000	'misc.protease inhibitor/seed storage/lipid transfer protein (LTP) family protein'
Blue	Potra2n6c13241	111	0.122	0.1427	0.1174	0.2311	0.0127	0.9991	-0.106	0.4933	AT5G11700	AT5G11700	Potri.006G234500	'not assigned.unknown'
Blue	Potra2n355s35382	112	-0.1693	0.0992	-0.1147	0.3344	0.0371	0.9991	0.0288	0.8681	AT5G45620	AT5G45620	Potri.001G135200	'protein.degradation.ubiquitin.proteasom'
Blue	Potra2n13c25543	113	-0.1111	0.2697	-0.1746	0.1271	-0.0243	0.9991	0.0235	0.9137	AT5G36290	PML3	Potri.013G086700	'not assigned.unknown'
Blue	Potra2n11c23004	114	-0.0741	0.6334	-0.0545	0.7395	-0.0191	0.9991	0.0144	0.9522	AT5G55230	MAP65-1	Potri.011G092500	'cell.organisation'
Blue	Potra2n10c21623	115	0.0852	0.3906	0.1152	0.3884	-0.0233	0.9991	-0.0629	0.6338	AT1G60200	RBM25	Potri.010G094700	'RNA.processing.splicing'
Blue	Potra2n6c13961	116	0.0853	0.484	0.0601	0.6043	0.0099	0.9991	-0.0264	0.8914	AT4G29380	VPS15	Potri.006G153100	'protein.postranslational modification'
Blue	Potra2n2c6372	117	0.0862	0.4279	0.1186	0.2705	0.0325	0.9991	-0.0272	0.9186	AT1G20670	AT1G20670	Potri.002G009100	'RNA.regulation of transcription.Bromodomain proteins'
Blue	Potra2n6c14991	118	0.1442	0.1597	0.1019	0.2849	-0.0527	0.9991	-0.1005	0.3453	AT2G41520	TPR15	Potri.006G047700	'stress.abiotic.heat'
Blue	Potra2n6c14198	119	-0.1962	0.0321	-0.1788	0.1099	-0.0172	0.9991	-0.0095	0.9703	AT2G37220	AT2G37220	Potri.006G127200	'RNA.RNA binding'
Blue	Potra2n16c29902	120	-0.1164	0.2314	-0.1328	0.2859	0.1144	0.9991	0.0243	0.9132	AT5G06290	2-Cys Prx B	Potri.016G072100	'redox.peroxiredoxin.BAS1'
Blue	Potra2n18c32291	121	0.0558	0.5257	0.0378	0.7868	0.0007	0.9993	-0.0244	0.8852	AT5G58040	FIP1[V]	Potri.018G110100	'RNA.RNA binding'
Blue	Potra2n7c15697	122	0.1168	0.2508	0.0986	0.4317	0.0069	0.9991	-0.0488	0.7291	AT1G32750	HAF01	Potri.007G113300	'RNA.regulation of transcription.Histone acetyltransferases'
Blue	Potra2n1c3997	123	0.0753	0.5943	0.1376	0.2003	0.028	0.9991	-0.0525	0.7815	AT3G13330	PA200	Potri.001G470600	'not assigned.unknown'
Blue	Potra2n12c24190	124	-0.103	0.4569	-0.097	0.5335	-0.0497	0.9991	0.0036	0.9898				'protein.glycosylation.mannosyl-oligosaccharide-1
Blue	Potra2n8c16881	125	0.0772	0.6379	0.0989	0.614	-0.0157	0.9991	-0.0198	0.9467	AT5G04460	AT5G04460	Potri.008G030100	'protein.degradation.ubiquitin.E3.RING'
Blue	Potra2n10c20486	126	0.1202	0.197	0.0855	0.4885	-0.0449	0.9991	-0.0826	0.5112	AT2G39260	UPF2	Potri.010G216100	'protein.synthesis.misc'
Blue	Potra2n16c30069	127	-0.1213	0.3349	-0.0868	0.4266	-0.0111	0.9991	0.0465	0.7555	AT3G61450	SYP73	Potri.016G088200	'cell.vesicle transport'
Blue	Potra2n1c1777	128	0.1058	0.3667	0.1123	0.4374	-0.0536	0.9991	-0.1008	0.4382	AT5G09670	AT5G09670	Potri.001G206600	'stress.biotic'
Blue	Potra2n5c11181	129	0.0424	0.68	0.0277	0.8488	-0.0111	0.9991	-0.0172	0.9232	AT1G43850	SEU	Potri.005G186900	'RNA.regulation of transcription.C2H2 zinc finger family'
Blue	Potra2n689s36486	130	0.1543	0.071	0.1309	0.1648	0.0402	0.9991	0.0052	0.9843	AT1G11160	KTN80.1	Potri.011G045500	'cell.organisation'
Blue	Potra2n10c20424	131	0.4451	0.0851	0.3986	0.155	0.1639	0.9991	-0.0757	0.9066	AT4G30080	ARF16	Potri.010G223200
Blue	Potra2n7c16323	132	0.1448	0.1758	0.0893	0.5342	-0.0627	0.9991	-0.0208	0.9213	AT3G50380	AT3G50380	Potri.007G034900	'protein.postranslational modification'
Blue	Potra2n14c26710	133	-0.239	0.0449	-0.1488	0.2067	0.0623	0.9991	0.0543	0.7721	AT4G09320	NDPK1	Potri.014G049900	'nucleotide metabolism.phosphotransfer and pyrophosphatases.nucleoside diphosphate kinase'
Blue	Potra2n8c16907	134	-0.1011	0.4418	-0.1612	0.0989	-0.012	0.9991	0.007	0.9747	AT2G36840	ACR10	Potri.008G033200	'not assigned.unknown'
Blue	Potra2n18c32083	135	-0.1406	0.2084	-0.1888	0.1514	-0.021	0.9991	0.0187	0.9483	AT4G29870	AT4G29870	Potri.018G139600	'not assigned.unknown'
Blue	Potra2n9c19032	136	0.0436	0.7785	0.0265	0.882	-0.0515	0.9991	-0.0734	0.6611	AT2G16485	NERD	Potri.009G123800	'RNA.regulation of transcription.putative transcription regulator'
Blue	Potra2n17c31246	137	0.0879	0.5274	0.0715	0.6926	0.0106	0.9991	-0.0656	0.7001	AT5G62740	HIR1	Potri.017G078100	'not assigned.unknown'
Blue	Potra2n6c13265	138	-0.173	0.091	-0.1287	0.3747	0.0379	0.9991	-0.005	0.9834	AT5G26030	FC1	Potri.006G232100	'tetrapyrrole synthesis.ferrochelatase'
Blue	Potra2n5c11995	139	0.1198	0.2379	0.1063	0.3474	0.0134	0.9991	0.0127	0.9699	AT5G23150	HUA2	Potri.005G092700	'RNA.regulation of transcription.PWWP domain protein'
Blue	Potra2n8c17857	140	0.1019	0.4348	0.1418	0.141	0.0749	0.9991	-0.0196	0.9432	AT1G23230	MED23	Potri.008G133300	'RNA.regulation of transcription.putative transcription regulator'
Blue	Potra2n4c10199	141	-0.122	0.1349	-0.0982	0.3349	-0.0103	0.9991	0.0137	0.9451	AT5G40810	AT5G40810	Potri.004G203800	'mitochondrial electron transport / ATP synthesis.cytochrome c'
Blue	Potra2n4c8711	142	0.0064	0.9733	-0.0264	0.9105	-0.0911	0.9991	-0.0143	0.9401	AT4G21580	AT4G21580	Potri.004G036100	'misc.misc2'
Blue	Potra2n3c7751	143	0.0782	0.4817	0.1038	0.3319	0.0475	0.9991	-0.0004	0.9989	AT5G47020	AT5G47020	Potri.003G086200	'not assigned.unknown'
Blue	Potra2n6c14048	144	0.0598	0.5467	0.0885	0.394	0.0192	0.9991	-0.0023	0.9909	AT3G04240	SEC	Potri.006G143300	'development.unspecified'
Blue	Potra2n6c13559	145	-0.2621	0.1087	-0.2434	0.0557	-0.0346	0.9991	-0.0265	0.9279	AT1G70600	AT1G70600	Potri.006G202300	'protein.synthesis.ribosomal protein.eukaryotic.60S subunit.L27A'
Blue	Potra2n8c17721	146	0.0887	0.596	0.1139	0.4885	-0.0634	0.9991	-0.0288	0.9181	AT3G25840	PRP4KA	Potri.008G119100	'protein.postranslational modification'
Blue	Potra2n8c16644	147	0.0444	0.7821	0.0513	0.7673	-0.0052	0.9991	-0.0429	0.8583	AT5G08390	KTN80.3	Potri.008G002300	'development.unspecified'
Blue	Potra2n8c17319	148	0.0963	0.4258	0.0585	0.6666	-0.0292	0.9991	-0.0157	0.9423	AT5G16260	ELF9	Potri.010G179000	'RNA.RNA binding'
Blue	Potra2n5c11533	149	-0.1053	0.488	-0.0163	0.9551	0.1115	0.9991	0.088	0.5857			Potri.005G144900	'not assigned.unknown'
Blue	Potra2n12c23797	150	0.0996	0.32	0.1522	0.1264	0.0086	0.9991	-0.0829	0.5716	AT5G24350	MIP2	Potri.012G020000	'not assigned.unknown'
Blue	Potra2n11c23298	151	-0.1289	0.4311	-0.1172	0.6003	0.0855	0.9991	0.074	0.7368			Potri.011G057400	'not assigned.unknown'
Blue	Potra2n18c32946	152	0.0613	0.5503	0.0885	0.3546	-0.0055	0.9991	-0.0586	0.6701	AT2G25660	EMB2410	Potri.018G034700	'development.unspecified'
Blue	Potra2n6c15284	153	0.1411	0.2205	0.14	0.2878	0.0372	0.9991	-0.0723	0.7611	AT4G12570	UPL5	Potri.016G059800	'protein.degradation.ubiquitin.E3.HECT'
Blue	Potra2n13c26265	154	0.11	0.4513	0.1409	0.3398	0.0286	0.9991	-0.0078	0.9788	AT4G10710	SPT16	Potri.013G004500	'RNA.regulation of transcription.Global transcription factor group'
Blue	Potra2n14c26418	155	0.0924	0.3215	0.1149	0.1755	0.0391	0.9991	-0.0241	0.9158	AT1G10130	ECA3	Potri.014G014700	'signalling.calcium'
Blue	Potra2n5c11282	156	-0.1978	0.0926	-0.1677	0.2368	0.0035	0.9991	-0.0034	0.9908	AT1G21880	LYP2	Potri.005G176700	'signalling.receptor kinases.DUF 26'
Blue	Potra2n10c20509	157	0.1286	0.2279	0.1479	0.1921	0.0486	0.9991	-0.0282	0.9008	AT5G13590	AT5G13590	Potri.010G213800	'not assigned.unknown'
Blue	Potra2n12c23693	158	-0.1236	0.3286	-0.0775	0.606	0.097	0.9991	0.1228	0.1528	AT3G14470	AT3G14470	Potri.004G195200	'stress.biotic'
Blue	Potra2n8c17912	159	-0.0987	0.573	-0.0667	0.7671	-0.0042	0.9991	0.0294	0.9066			Potri.008G139900	'transport.metal'
Blue	Potra2n9c18898	160	0.0587	0.563	0.0402	0.7923	-0.0415	0.9991	-0.0309	0.8782	AT2G17020	AT2G17020	Potri.009G139500	'protein.degradation.ubiquitin.E3.SCF.FBOX'
Blue	Potra2n13c25293	161	-0.1698	0.285	-0.1896	0.1955	-0.0661	0.9991	-0.0017	0.9958	AT4G22380	AT4G22380	Potri.013G116800	'protein.synthesis.ribosomal protein.eukaryotic.60S subunit.L7A'
Blue	Potra2n5c11860	162	-0.0788	0.5696	-0.0575	0.6766	0.0231	0.9991	0.0076	0.9745	AT5G66060	AT5G66060	Potri.005G108000
Blue	Potra2n6c14107	163	-0.2054	0.0872	-0.191	0.0659	0.0398	0.9991	0.0002	0.9991	AT4G33250	EIF3K	Potri.006G136500	'protein.synthesis.initiation'
Blue	Potra2n10c21164	164	0.0667	0.629	0.0547	0.7831	-0.0171	0.9991	-0.016	0.9474	AT3G06670	SMEK1	Potri.010G142200	'not assigned.unknown'
Blue	Potra2n5c11453	165	0.0943	0.4231	0.0937	0.4945	-0.0663	0.9991	-0.0865	0.4817	AT1G09730	ASP1	Potri.005G155600	'protein.degradation.cysteine protease'
Blue	Potra2n1c3183	166	0.1273	0.3599	0.1569	0.3947	-0.0185	0.9991	-0.1409	0.3902	AT5G55500	XYLT	Potri.001G360600		PtGT61A	GT61	Glycosyltransferase Family 61 protein
Blue	Potra2n3c8094	167	-0.1393	0.4663	-0.1204	0.5795	0.0958	0.9991	0.0061	0.9863	AT1G60970	AT1G60970	Potri.003G043200	'protein.targeting.secretory pathway.unspecified'
Blue	Potra2n17c31390	168	-0.1187	0.3606	-0.1264	0.3775	-0.1061	0.9991	0.0096	0.9726	AT3G26935	AT3G26935	Potri.017G063800	'RNA.regulation of transcription.unclassified'
Blue	Potra2n1c446	169	-0.1245	0.3391	-0.1585	0.2268	-0.0194	0.9991	0.0301	0.9122	AT1G04630	MEE4	Potri.001G054500	'not assigned.unknown'
Blue	Potra2n673s36379	170	-0.0693	0.5549	-0.0463	0.7419	0.0148	0.9991	0.0344	0.8455	AT4G39660	AGT2	Potri.007G085600	'amino acid metabolism.synthesis.central amino acid metabolism.alanine.alanine-glyoxylate aminotransferase'
Blue	Potra2n199s34918	171	0.126	0.5099	0.1191	0.5686	-0.0137	0.9991	-0.0052	0.9889	AT3G23280	XBAT35	Potri.010G070800	'cell.organisation'
Blue	Potra2n13c25056	172	0.1078	0.2705	0.1212	0.2596	0.0077	0.9991	-0.1203	0.3161	AT1G12470	VPS18	Potri.013G147600	'protein.targeting.secretory pathway.vacuole'
Blue	Potra2n15c28963	173	-0.0998	0.3935	-0.1467	0.1083	-0.0222	0.9991	0.0138	0.957	AT5G23250	AT5G23250	Potri.015G028200	'TCA / org transformation.TCA.succinyl-CoA ligase'
Blue	Potra2n4c8728	174	0.1712	0.2684	0.1545	0.4695	0.0089	0.9991	-0.0168	0.9644	AT1G61140	EDA16	Potri.004G037700	'RNA.regulation of transcription.Chromatin Remodeling Factors'
Blue	Potra2n14c27258	175	0.0887	0.4473	0.0303	0.8876	-0.0866	0.9991	-0.0858	0.675	AT3G17450	AT3G17450	Potri.019G052900	'not assigned.unknown'
Blue	Potra2n10c22328	176	0.3691	0.322	0.4024	0.4324	0.2134	0.9991	-0.0397	0.9716	AT1G48280	IPGAL2	Potri.010G003100	'not assigned.unknown'
Blue	Potra2n4c10392	177	0.089	0.6257	0.0991	0.5831	-0.0079	0.9991	-0.1287	0.4422	AT1G33980	UPF3	Potri.004G225800	'not assigned.unknown'
Blue	Potra2n7c15674	178	-0.0594	0.7461	-0.0897	0.6632	-0.0182	0.9991	0.0516	0.8358	AT5G64370	BETA-UP	Potri.007G115900	'nucleotide metabolism.degradation.pyrimidine.beta-ureidopropionase'
Blue	Potra2n7c15854	179	0.0921	0.4125	0.0886	0.5258	0.0235	0.9991	-0.0359	0.847	AT5G65290	AT5G65290	Potri.007G096900	'not assigned.unknown'
Blue	Potra2n1c3199	180	0.0933	0.5298	0.0869	0.5679	0.046	0.9991	-0.0502	0.7932	AT5G55600	AT5G55600	Potri.001G365800	'RNA.regulation of transcription.putative transcription regulator'
Blue	Potra2n13c25652	181	0.0631	0.6349	0.1109	0.343	-0.0015	0.9991	-0.0658	0.6689			Potri.013G071800	'not assigned.unknown'
Blue	Potra2n7c16242	182	0.0846	0.658	0.0887	0.6835	-0.0344	0.9991	-0.0377	0.8799	AT4G36920	AP2	Potri.007G046200
Blue	Potra2n7c16480	183	-0.0909	0.4481	-0.0893	0.5103	-0.0414	0.9991	0.0008	0.9981	AT3G51040	RTH	Potri.007G017900	'not assigned.unknown'
Blue	Potra2n14c26591	184	0.2586	0.3505	0.1511	0.6672	-0.0096	0.9991	-0.1708	0.6342	AT4G33300	ADR1-L1	Potri.014G035700	'stress.biotic.PR-proteins'
Blue	Potra2n2c5465	185	0.1605	0.1055	0.1468	0.2501	0.0266	0.9991	-0.0055	0.983	AT4G24560	UBP16	Potri.002G104800	'protein.degradation.ubiquitin.ubiquitin protease'
Blue	Potra2n12c24631	186	0.0813	0.5578	0.0791	0.6632	-0.0132	0.9991	-0.0698	0.7064	AT5G07300	BON2	Potri.012G108200	'signalling.calcium'
Blue	Potra2n6c14021	187	0.0886	0.4569	0.1515	0.134	0.0542	0.9991	-0.0188	0.9411	AT4G29790	SCS2B	Potri.006G146600	'not assigned.unknown'
Blue	Potra2n18c32749	188	-0.1616	0.0857	-0.1574	0.1752	0.019	0.9991	0.0294	0.8493	AT4G26210	AT4G26210	Potri.018G055700	'mitochondrial electron transport / ATP synthesis.F1-ATPase'
Blue	Potra2n8c18003	189	0.0324	0.8036	0.0693	0.539	0.014	0.9991	-0.0298	0.8912	AT5G19330	ARIA	Potri.008G150100	'protein.degradation.ubiquitin.E3.BTB/POZ Cullin3.BTB/POZ'
Blue	Potra2n6c12952	190	0.1234	0.235	0.0672	0.5951	-0.0084	0.9991	-0.0674	0.649	AT5G25060	RRC1	Potri.006G265700	'RNA.RNA binding'
Blue	Potra2n14c27300	191	0.1293	0.4157	0.2355	0.04	0.0756	0.9991	-0.0483	0.8396	AT2G31400	GUN1	Potri.014G118500	'RNA.regulation of transcription'
Blue	Potra2n6c13104	192	-0.1133	0.4027	-0.1112	0.3835	0.0154	0.9991	0.0183	0.9409	AT5G25450	AT5G25450	Potri.006G250000	'mitochondrial electron transport / ATP synthesis.cytochrome c reductase'
Blue	Potra2n2c5526	193	0.035	0.8854	0.0988	0.6734	0.0871	0.9991	0.0036	0.9931	AT1G34780	APRL4	Potri.005G164200	'redox.thioredoxin'
Blue	Potra2n5c12143	194	-0.0586	0.7215	-0.0649	0.7113	0.002	0.9991	0.0061	0.9841	AT4G39820	TRAPPC12	Potri.005G079300	'not assigned.unknown'
Blue	Potra2n14c27520	195	0.0685	0.7286	0.0901	0.7031	-0.0236	0.9991	-0.0641	0.8316	AT3G02065	AT3G02065	Potri.014G140100	'RNA.processing.RNA helicase'
Blue	Potra2n2c6200	196	0.1308	0.2765	0.1437	0.2885	0.0252	0.9991	-0.0154	0.9522	AT4G16310	LDL3	Potri.002G027100
Blue	Potra2n12c24200	197	0.0907	0.4857	0.0663	0.6471	-0.1085	0.9933	-0.0444	0.7749	AT5G23080	TGH	Potri.012G058100	'RNA.processing'
Blue	Potra2n7c16025	198	0.0508	0.7027	0.0282	0.8563	-0.0605	0.9991	-0.0142	0.9458	AT1G14650	AT1G14650	Potri.007G070700	'RNA.processing'
Blue	Potra2n5c11617	199	0.1175	0.425	0.107	0.5487	0.0123	0.9991	-0.0636	0.822	AT3G50590	TWD40-1	Potri.007G041000	'not assigned.unknown'
Blue	Potra2n6c15312	200	-0.1381	0.327	-0.107	0.3494	-0.0204	0.9991	0.0121	0.953	AT3G22110	PAC1	Potri.006G008800	'protein.degradation.ubiquitin.proteasom'
Blue	Potra2n9c19073	201	-0.2619	0.0556	-0.3255	0.0065	-0.0483	0.9991	0.0216	0.9334	AT4G39200	AT4G39200	Potri.004G157200	'protein.synthesis.ribosomal protein.eukaryotic.40S subunit.S25'
Blue	Potra2n7c16135	202	0.0634	0.6354	0.0797	0.618	-0.0471	0.9991	-0.076	0.668	AT5G66210	CPK28	Potri.007G057600	'protein.postranslational modification'
Blue	Potra2n15c28815	203	0.1214	0.3406	0.1578	0.2121	0.0125	0.9991	-0.0096	0.9738	AT1G17980	PAPS1	Potri.015G043200	'RNA.processing'
Blue	Potra2n5c10748	204	0.0976	0.6962	0.2065	0.2727	0.0877	0.9991	-0.0648	0.843	AT2G21410	VHA-A2	Potri.005G234100	'transport.p- and v-ATPases'
Blue	Potra2n11c22740	205	0.2074	0.0435	0.1688	0.1148	-0.0197	0.9991	-0.0417	0.8625	AT5G54280	ATM2	Potri.011G126800	'cell.organisation'
Blue	Potra2n8c17269	206	-0.0989	0.3827	-0.1073	0.4695	-0.0999	0.9991	0.0499	0.7927	AT1G09870	AT1G09870	Potri.008G072600	'misc.acid and other phosphatases'
Blue	Potra2n17c31041	207	0.0841	0.5289	0.1332	0.3313	0.0483	0.9991	0.006	0.9863	AT5G38880	AUG5	Potri.017G100300	'not assigned.unknown'
Blue	Potra2n6c14913	208	-0.0303	0.8313	-0.0363	0.8117	-0.014	0.9991	0.0124	0.953	AT3G57650	LPAT2	Potri.006G055000	'lipid metabolism.Phospholipid synthesis'
Blue	Potra2n14c27325	209	0.0974	0.4378	0.13	0.2302	0.0047	0.9991	-0.0323	0.8786	AT2G47410	AT2G47410	Potri.014G121100	'development.unspecified'
Blue	Potra2n1c1228	210	-0.1027	0.406	-0.0968	0.522	0.0159	0.9991	0.0132	0.9619	AT4G17830	AtNAOD	Potri.001G143200	'protein.degradation'
Blue	Potra2n18c32785	211	0.1075	0.3605	0.142	0.1424	-0.0307	0.9991	-0.0762	0.6068	AT4G32820	CABIN1	Potri.018G057900	'not assigned.unknown'
Blue	Potra2n15c28694	212	-0.039	0.806	-0.0577	0.7038	-0.0209	0.9991	0.003	0.9907	AT3G29760	AT3G29760	Potri.015G059000	'not assigned.unknown'
Blue	Potra2n5c12491	213	0.1843	0.1887	0.1577	0.2872	0.0016	0.9991	-0.0176	0.9517	AT1G54710	ATG18H	Potri.005G040300	'protein.degradation.autophagy'
Blue	Potra2n14c27856	214	0.3797	0.0885	0.4303	0.1384	0.2608	0.9991	-0.1878	0.5832	AT5G48900	AT5G48900	Potri.014G178100	'cell wall.degradation.pectate lyases and polygalacturonases'	PtPL1-25	PL1_1	Polysaccharide Lyase Family 1 protein	Pectin	pectin degradation	Biswal, A.K., Soeno, K., Gandla, M.L., Immerzeel, P., Pattathil, S., Lucenius, J., Serimaa, R., Hahn, M.G., Moritz, T., Jönsson, L.J., Israelsson-Nordström, M., Mellerowicz, E.J. (2014). Aspen pectate lyase PtxtPL1-27 mobilizes matrix polysaccharides from woody tissues and improves saccharification yield. Biotechnol. Biofuels 7: 11. PMID:24450601	Bai Y, Wu D, Liu F, Li Y, Chen P, Lu M and Zheng B (2017) Characterization and Functional Analysis of the Poplar Pectate Lyase-Like Gene PtPL1-18 Reveal Its Role in the Development of Vascular Tissues. Front. Plant Sci. 8:1123. doi: 10.3389/fpls.2017.01123			At1g04680/At3g24230/At4g13710/At3g07010/At5g48900/At3g24670/At4g13210
Blue	Potra2n6c13294	215	0.1083	0.4944	0.0859	0.6582	-0.0725	0.9991	-0.0511	0.8315	AT5G11850	MKD1	Potri.006G229400	'protein.postranslational modification'
Blue	Potra2n17c30986	216	-0.2583	0.077	-0.2816	0.0427	-0.0651	0.9991	-0.0439	0.8584	AT5G59240	AT5G59240	Potri.017G110000	'protein.synthesis.ribosomal protein.eukaryotic.40S subunit.S8'
Blue	Potra2n9c18689	217	-0.2339	0.099	-0.1816	0.1693	0.0059	0.9991	-0.0141	0.9573	AT2G27510	FD3	Potri.009G163800	'PS.lightreaction.other electron carrier (ox/red).ferredoxin'
Blue	Potra2n6c15137	218	-0.1548	0.2095	-0.2041	0.083	-0.1062	0.9991	-0.0198	0.9345	AT3G12390	AT3G12390	Potri.006G032000	'protein.synthesis.elongation'
Blue	Potra2n9c19165	219	0.0948	0.5471	0.0723	0.634	-0.0373	0.9991	-0.0084	0.9752	AT2G15900	SNX4	Potri.009G108300	'not assigned.unknown'
Blue	Potra2n6c13761	220	0.1443	0.2859	0.1209	0.4516	0.0315	0.9991	-0.003	0.9924	AT4G30790	ATG11	Potri.006G180800	'not assigned.unknown'
Blue	Potra2n14c26312	221	0.195	0.1228	0.1517	0.1754	0.0179	0.9991	-0.1041	0.5552	AT1G79000	HAC1	Potri.014G000500	'RNA.regulation of transcription.Histone acetyltransferases'
Blue	Potra2n12c24405	222	0.0524	0.7575	0.0893	0.5786	0.0245	0.9991	-0.0673	0.7369				'protein.glycosylation.mannosyl-oligosaccharide-1
Blue	Potra2n2c4557	223	-0.2642	0.0585	-0.214	0.1556	-0.0562	0.9991	0.0246	0.9328	AT3G05560	AT3G05560	Potri.002G204100	'protein.synthesis.ribosomal protein.eukaryotic.60S subunit.L22'
Blue	Potra2n3c7747	224	-0.1026	0.5226	-0.053	0.8177	0.0556	0.9991	-0.0004	0.9991	AT2G44610	RAB6A	Potri.003G086700	'signalling.G-proteins'
Blue	Potra2n10c22029	225	0.05	0.6897	0.0561	0.6721	-0.0465	0.9991	-0.005	0.9843	AT1G70620	AT1G70620	Potri.010G046000	'cell.cycle'
Blue	Potra2n19c33586	226	-0.2343	0.0575	-0.2804	0.0327	-0.0264	0.9991	-0.0269	0.9184	AT4G22380	AT4G22380	Potri.019G087100	'protein.synthesis.ribosomal protein.eukaryotic.60S subunit.L7A'
Blue	Potra2n10c20496	227	0.0414	0.798	0.0583	0.6955	-0.0148	0.9991	-0.0103	0.9647	AT3G55020	AT3G55020	Potri.010G215000	'signalling.G-proteins'
Blue	Potra2n5c12448	228	0.0759	0.6335	0.0611	0.7359	-0.0499	0.9991	-0.0246	0.9294	AT3G05090	LRS1	Potri.005G046500	'not assigned.unknown'
Blue	Potra2n1c2143	229	0.1499	0.1997	0.1259	0.3014	-0.0616	0.9991	-0.0558	0.8051			Potri.001G247100	'not assigned.unknown'
Blue	Potra2n13c25558	230	0.1038	0.3295	0.0898	0.5191	0.0344	0.9991	-0.052	0.7859	AT1G24706	THO2	Potri.013G085000	'not assigned.unknown'
Blue	Potra2n14c27847	231	-0.0889	0.5762	-0.1498	0.2064	0.0258	0.9991	0.0317	0.8645	AT3G07480	C1-FDX	Potri.014G177100	'not assigned.unknown'
Blue	Potra2n15c28581	232	-0.1433	0.6552	-0.3088	0.168	-0.2042	0.9991	0.0118	0.9819				'protein.glycosylation.mannosyl-oligosaccharide-1
Blue	Potra2n7c15627	233	-0.3017	0.1432	-0.2883	0.1556	-0.1834	0.9991	0.0737	0.7998			Potri.007G120101
Blue	Potra2n1c1730	234	0.0896	0.4895	0.0668	0.6472	0.0094	0.9991	-0.0563	0.7941	AT5G20490	XIK	Potri.001G199200	'cell.organisation'
Blue	Potra2n3c7935	235	-0.1736	0.2323	-0.116	0.4112	0.0004	0.9994	0.0196	0.9254	AT1G80230	AT1G80230	Potri.003G060100	'mitochondrial electron transport / ATP synthesis.cytochrome c oxidase'
Blue	Potra2n13c24928	236	0.0832	0.4456	0.0806	0.6458	-0.0293	0.9991	0.0016	0.9949	AT4G10180	DET1	Potri.013G161700	'development.unspecified'
Blue	Potra2n14c27183	237	-0.2246	0.1233	-0.15	0.3689	0.0286	0.9991	0.0074	0.9819	AT5G24510	AT5G24510	Potri.014G105400	'protein.synthesis.ribosomal protein.eukaryotic.60S subunit.P1'
Blue	Potra2n9c18868	238	-0.0546	0.6569	-0.1049	0.3561	-0.0265	0.9991	0.0582	0.7237	AT5G60620	GPAT9	Potri.009G143200	'not assigned.unknown'
Blue	Potra2n8c17005	239	0.074	0.5803	0.0169	0.9209	-0.0794	0.9991	-0.0724	0.6043	AT5G02950	PDP5	Potri.008G044600	'RNA.regulation of transcription.PWWP domain protein'
Blue	Potra2n11c22602	240	0.0547	0.7434	0.0471	0.8072	-0.082	0.9991	-0.032	0.9039	AT1G79030	AT1G79030	Potri.011G142000	'stress.abiotic.heat'
Blue	Potra2n15c28964	241	0.094	0.4971	0.068	0.66	-0.0026	0.9991	-0.025	0.93	AT3G19180	PARC6	Potri.012G035900	'cell.division'
Blue	Potra2n5c12638	242	-0.1159	0.2615	-0.1305	0.2968	-0.0759	0.9991	0.0012	0.9966	AT5G27860	AT5G27860	Potri.005G023000	'not assigned.unknown'
Blue	Potra2n1c1659	243	0.0282	0.8338	0.0339	0.8395	-0.0437	0.9991	-0.0217	0.9189	AT2G25760	PPK4	Potri.001G189100	'protein.postranslational modification'
Blue	Potra2n1c2550	244	0.1583	0.2473	0.0735	0.5897	-0.0775	0.9991	-0.0384	0.8556	AT2G14680	MEE13	Potri.001G292800	'cell.organisation'
Blue	Potra2n1c691	245	-0.3025	0.0953	-0.2612	0.1726	-0.0704	0.9991	0.0397	0.9282	AT4G24130	AT4G24130	Potri.001G084200	'not assigned.unknown'
Blue	Potra2n3c6909	246	0.077	0.6806	0.1015	0.5785	-0.044	0.9991	-0.1038	0.6509	AT2G33170	AT2G33170	Potri.003G174900	'signalling.receptor kinases.leucine rich repeat XI'
Blue	Potra2n13c26192	247	0.1083	0.4338	0.1205	0.4309	0.0283	0.9991	-0.0511	0.8379	AT5G27030	TPR3	Potri.013G012100	'development.unspecified'
Blue	Potra2n1c2019	248	0.1391	0.2434	0.1184	0.3262	0.0317	0.9991	-0.0811	0.6985	AT3G45830	AT3G45830	Potri.001G233800	'RNA.regulation of transcription.putative transcription regulator'
Blue	Potra2n1c316	249	-0.0811	0.484	-0.1075	0.3561	0.0446	0.9991	0.0627	0.6457	AT1G79650	RAD23B	Potri.001G038000	'DNA.repair'
Blue	Potra2n1c3733	250	-0.1598	0.1209	-0.0675	0.6017	0.0494	0.9991	0.1091	0.4229	AT4G20440	smB	Potri.001G440100	'RNA.processing'
Blue	Potra2n13c25542	251	0.0277	0.9152	0.017	0.9683	-0.1245	0.9991	-0.0498	0.8765	AT3G02830	ZFN1	Potri.013G086800	'RNA.regulation of transcription.C2H2 zinc finger family'
Blue	Potra2n3c7509	252	-0.2443	0.1922	-0.3435	0.1025	-0.1605	0.9991	0.0832	0.7996	AT4G16520	ATG8F	Potri.003G110901
Blue	Potra2n9c18918	253	-0.1194	0.1763	-0.1272	0.2752	0.0555	0.9991	0.0586	0.7033	AT2G20930	tTRAPPC2(L)	Potri.009G136800	'not assigned.unknown'
Blue	Potra2n368s35432	254	-0.1166	0.5167	-0.2159	0.1931	-0.0308	0.9991	0.0361	0.9232	AT3G28920	HB34	Potri.004G126500	'RNA.regulation of transcription.zf-HD'
Blue	Potra2n2c4472	255	-0.0986	0.5887	-0.067	0.7553	0.0182	0.9991	0.0665	0.8036	AT1G04990	AT1G04990	Potri.002G223700	'RNA.regulation of transcription.C2H2 zinc finger family'
Blue	Potra2n11c22577	256	0.0821	0.6782	0.0978	0.6566	0.0606	0.9991	-0.0007	0.9989	AT5G65950	ROG2	Potri.011G144700	'not assigned.unknown'
Blue	Potra2n15c28840	257	-0.1284	0.3857	-0.0195	0.9636	0.1682	0.9991	0.0901	0.6741	AT3G18050	AT3G18050	Potri.015G040900	'not assigned.unknown'
Blue	Potra2n2c5008	258	-0.1386	0.3669	-0.1556	0.2888	0.0804	0.9991	0.0788	0.6262	AT4G00585	AT4G00585	Potri.002G155800	'not assigned.unknown'
Blue	Potra2n2c4260	259	-0.1854	0.3516	-0.1984	0.443	-0.0576	0.9991	-0.011	0.9815	AT3G07470	AT3G07470	Potri.002G238900	'not assigned.unknown'
Blue	Potra2n18c32753	260	0.1419	0.4761	0.0947	0.6657	-0.0279	0.9991	-0.0391	0.9056	AT1G17720	ATB BETA	Potri.006G231000	'protein.postranslational modification'
Blue	Potra2n18c32568	261	-0.0795	0.5762	-0.1286	0.4279	-0.0417	0.9991	0.0201	0.9392	AT2G20120	COV1	Potri.006G158100	'hormone metabolism.auxin.induced-regulated-responsive-activated'
Blue	Potra2n4c8838	262	0.106	0.3745	0.1385	0.2502	-0.0117	0.9991	-0.0775	0.5487	AT5G46070	GBPL3	Potri.004G049400	'signalling.G-proteins'
Blue	Potra2n1c2774	263	-0.1268	0.4631	-0.0805	0.7395	0.0731	0.9991	0.0624	0.7555	AT4G13850	RBGA5	Potri.T162000	'RNA.RNA binding'
Blue	Potra2n8c17628	264	-0.1817	0.1336	-0.1435	0.3193	-0.0109	0.9991	0.01	0.966	AT5G08180	AT5G08180	Potri.008G110100	'protein.synthesis.ribosomal protein.prokaryotic.unknown organellar.unknown'
Blue	Potra2n2c4343	265	-0.1437	0.4371	-0.1507	0.4264	-0.0479	0.9991	-0.0068	0.9858	AT1G05810	RABA5E	Potri.002G231800	'signalling.G-proteins'
Blue	Potra2n6c14055	266	0.0466	0.7644	0.0535	0.7063	-0.0022	0.9991	-0.0652	0.7101	AT5G35570	AT5G35570	Potri.006G142400	'hormone metabolism.auxin.induced-regulated-responsive-activated'		GT106	Glycosyltransferase Family 106 protein	uncharacterized		Figure S1				AT5G35570
Blue	Potra2n18c32063	267	0.063	0.6935	0.1411	0.3259	-0.0081	0.9991	-0.091	0.661	AT5G57160	ATLIG4	Potri.018G141900	'DNA.synthesis/chromatin structure'
Blue	Potra2n1c2213	268	0.1001	0.5353	0.0737	0.6689	-0.0114	0.9991	-0.0891	0.6974	AT5G12400	DDP3	Potri.001G254300	'RNA.regulation of transcription.PHD finger transcription factor'
Blue	Potra2n9c18981	269	0.0837	0.411	0.1197	0.3092	0.0411	0.9991	-0.0581	0.6606	AT4G38760	AT4G38760	Potri.009G130000	'not assigned.unknown'
Blue	Potra2n1c1522	270	-0.0719	0.7216	-0.1312	0.4181	-0.1365	0.9991	-0.0141	0.9647			Potri.001G172800	'not assigned.unknown'
Blue	Potra2n19c34183	271	-0.1431	0.3116	-0.1339	0.3649	-0.0295	0.9991	0.0198	0.9396	AT3G06050	PRXIIF	Potri.019G024000	'redox.peroxiredoxin'
Blue	Potra2n2c6138	272	-0.0463	0.819	-0.0269	0.8996	0.0624	0.9991	0.0664	0.7062	AT5G42790	PAF1	Potri.002G033900	'protein.degradation.ubiquitin.proteasom'
Blue	Potra2n18c32135	273	0.3349	0.4059	0.4909	0.299	0.1972	0.9991	-0.0077	0.9925	AT1G02630	AT1G02630	Potri.018G130000	'transport.unspecified cations'
Blue	Potra2n13c26285	274	0.1942	0.0967	0.2498	0.057	0.0254	0.9991	-0.0151	0.9592	AT3G62200	AT3G62200	Potri.013G003000	'RNA.regulation of transcription.unclassified'
Blue	Potra2n2c5610	275	-0.0805	0.6101	-0.1535	0.2203	-0.0629	0.9991	0.0083	0.9751	AT1G77750	AT1G77750	Potri.002G088400	'protein.synthesis.ribosomal protein.prokaryotic.chloroplast.30S subunit.S13'
Blue	Potra2n16c29400	276	0.1624	0.1413	0.0909	0.5629	-0.0853	0.9991	-0.0881	0.5086	AT3G22170	FHY3	Potri.016G018300	'signalling.light'
Blue	Potra2n1c436	277	0.3052	0.1648	0.5247	0.0055	0.1332	0.9991	-0.0669	0.8764	AT5G63930	AT5G63930	Potri.001G053400	'signalling.receptor kinases.leucine rich repeat XI'
Blue	Potra2n5c11075	278	-0.0553	0.8063	-0.0401	0.8677	0.0408	0.9991	0.0484	0.8411	AT1G79500	AtkdsA1	Potri.005G199100	'cell wall.precursor synthesis.KDO pathway.KDO-8-Phosphate Synthase'
Blue	Potra2n14c27556	279	0.086	0.5284	0.0753	0.6131	0.0215	0.9991	-0.0098	0.9738	AT5G13950	AT5G13950	Potri.014G144100	'not assigned.unknown'
Blue	Potra2n3c6657	280	0.2759	0.2841	0.4128	0.1853	0.0994	0.9991	-0.0321	0.9566	AT2G38800	AT2G38800	Potri.003G201400	'signalling.calcium'
Blue	Potra2n8c17574	281	0.0815	0.6165	0.0662	0.6977	-0.0555	0.9991	-0.0658	0.7492	AT2G18790	PHYB	Potri.008G105200	'signalling.light'
Blue	Potra2n2c5937	282	-0.104	0.3816	-0.1174	0.4866	0.0092	0.9991	0.0409	0.8313	AT3G07590	SmD1a	Potri.002G054800	'RNA.processing'
Blue	Potra2n2c5276	283	-0.1045	0.2564	-0.1032	0.3093	-0.0217	0.9991	0.0327	0.8518	AT1G45688	CC1	Potri.002G124600	'not assigned.unknown'
Blue	Potra2n7c16376	284	-0.1049	0.5868	-0.0801	0.6816	0.0397	0.9991	0.0879	0.661	AT2G18510	EMB2444	Potri.007G028300	'RNA.processing.splicing'
Blue	Potra2n10c22260	285	0.0831	0.6636	0.06	0.8048	0.0023	0.9991	-0.007	0.9843	AT4G15840	AT4G15840	Potri.010G014000	'not assigned.unknown'
Blue	Potra2n1c1399	286	-0.1761	0.126	-0.2406	0.0743	-0.1312	0.9991	-0.024	0.9285	AT2G35010	TO1	Potri.001G159000	'redox.thioredoxin'
Blue	Potra2n14c27067	287	-0.096	0.5444	-0.1604	0.2799	-0.0603	0.9991	0.0451	0.8493	AT2G46220	AT2G46220	Potri.014G092200	'not assigned.unknown'
Blue	Potra2n10c21316	288	-0.1174	0.4207	-0.2046	0.1404	0.0397	0.9991	0.0344	0.9031	AT3G25860	LTA2	Potri.010G126600	'TCA / org transformation.TCA.pyruvate DH.E2'
Blue	Potra2n1c2718	289	0.0198	0.9202	0.0086	0.9752	-0.0584	0.9991	-0.0225	0.9328	AT1G22310	MBD8	Potri.001G312900	'RNA.regulation of transcription.Methyl binding domain proteins'
Blue	Potra2n6c13992	290	0.1051	0.6377	0.1459	0.5211	0.0485	0.9991	-0.0332	0.9381	AT2G19710	ISTL5	Potri.006G149800	'not assigned.unknown'
Blue	Potra2n1c3809	291	0.1371	0.3477	0.064	0.7611	-0.0737	0.9991	-0.0572	0.8267	AT1G33050	AT1G33050	Potri.001G452300	'not assigned.unknown'
Blue	Potra2n3c7355	292	0.1224	0.3398	0.0863	0.6159	-0.1076	0.9991	-0.0485	0.8367	AT1G63500	BSK7	Potri.003G126700	'protein.postranslational modification.kinase.receptor like cytoplasmatic kinase VII'
Blue	Potra2n7c15968	293	-0.0576	0.7969	-0.0693	0.7868	-0.0617	0.9991	0.0203	0.9491	AT5G08520	MYBS2	Potri.007G076200	'RNA.regulation of transcription.MYB-related transcription factor family'
Blue	Potra2n14c27709	294	-0.0887	0.5447	-0.1359	0.3138	-0.0601	0.9991	0.0085	0.9787	AT2G04845	GNAT9	Potri.014G161800	'misc.GCN5-related N-acetyltransferase'
Blue	Potra2n8c18254	295	-0.1407	0.4379	-0.1593	0.4253	0.044	0.9991	0.1693	0.2448	AT2G22425	AT2G22425	Potri.008G175800	'protein.targeting.unknown'
Blue	Potra2n5c10554	296	-0.1004	0.513	-0.0985	0.5805	0.0426	0.9991	0.0381	0.8672			Potri.005G253600	'not assigned.unknown'
Blue	Potra2n16c29938	297	-0.1112	0.4831	-0.0569	0.7575	0.0351	0.9991	0.0589	0.8079	AT1G08370	DCP1	Potri.016G075200	'RNA.processing'
Blue	Potra2n6c14266	298	-0.0697	0.7341	-0.0936	0.6367	-0.003	0.9991	0.063	0.8045	AT3G53120	VPS37-1	Potri.006G119200	'not assigned.unknown'
Blue	Potra2n11c22919	299	-0.0278	0.8801	-0.0318	0.8628	-0.0044	0.9991	0.0215	0.9425	AT1G78680	GGH2	Potri.011G107600	'protein.degradation'
Blue	Potra2n7c15669	300	0.074	0.6992	0.1047	0.6186	-0.0815	0.9991	-0.121	0.5971	AT5G64390	HEN4	Potri.007G116300	'RNA.RNA binding'
Blue	Potra2n9c20000	301	-0.0585	0.6096	-0.0229	0.912	0.0292	0.9991	0.0131	0.9512	AT2G28450	TRM2b	Potri.009G013000	'RNA.regulation of transcription.unclassified'
Blue	Potra2n1c708	302	-0.1253	0.3873	-0.0983	0.5773	-0.0008	0.9993	0.0284	0.9181	AT3G05675	AT3G05675	Potri.001G086100	'not assigned.unknown'
Blue	Potra2n9c19786	303	0.2007	0.107	0.139	0.4762	-0.0454	0.9991	0.0081	0.9837	AT2G29510	AT2G29510	Potri.009G039300	'not assigned.unknown'
Blue	Potra2n9c19928	304	-0.053	0.6723	-0.0809	0.5876	-0.0045	0.9991	0.0289	0.8939	AT2G44420	NTAN1	Potri.009G023200	'not assigned.unknown'
Blue	Potra2n9c18894	305	0.1008	0.5549	0.1478	0.3052	-0.0249	0.9991	-0.0489	0.8783	AT4G38440	IYO	Potri.009G139900	'not assigned.unknown'
Blue	Potra2n17c31776	306	0.1728	0.2954	0.3465	0.184	-0.0219	0.9991	-0.0524	0.8783	AT2G43500	NLP8	Potri.T078200	'RNA.regulation of transcription.NIN-like bZIP-related family'
Blue	Potra2n18c32702	307	-0.0816	0.7372	-0.1037	0.6897	0.1109	0.9991	0.0844	0.7003	AT3G42725	AT3G42725	Potri.018G065700	'not assigned.unknown'
Blue	Potra2n4c9896	308	-0.1414	0.4373	-0.0968	0.6463	0.0516	0.9991	0.1129	0.5729	AT3G01130	AT3G01130	Potri.004G164066
Blue	Potra2n1c1530	309	0.2071	0.0951	0.212	0.1339	0.0276	0.9991	-0.1681	0.3263	AT4G32440	AT4G32440	Potri.001G173900	'not assigned.unknown'
Blue	Potra2n6c13314	310	-0.0752	0.6321	-0.0508	0.7792	0.0143	0.9991	-0.0045	0.9894	AT5G11900	AT5G11900	Potri.006G228100	'protein.synthesis.initiation'
Blue	Potra2n4c10084	311	-0.103	0.4821	-0.0803	0.6941	-0.0008	0.9993	0.0885	0.6229	AT3G52900	AT3G52900	Potri.004G186900	'not assigned.unknown'
Blue	Potra2n1c2573	312	-0.0695	0.6896	-0.0873	0.6737	0.0481	0.9991	0.0186	0.9478	AT1G49910	BUB3.2	Potri.001G295100	'cell.division'
Blue	Potra2n18c33228	313	0.1917	0.1633	0.2024	0.1917	0.0492	0.9991	0.0218	0.9557	AT5G24810	ABC1K11	Potri.018G003400	'transport.ABC transporters and multidrug resistance systems'
Blue	Potra2n7c16224	314	-0.0745	0.6145	-0.0933	0.5305	-0.0156	0.9991	0.0009	0.9978	AT4G39220	ATRER1A	Potri.007G047800	'protein.targeting.secretory pathway.ER'
Blue	Potra2n5c12251	315	0.1107	0.7195	0.0759	0.8278	-0.066	0.9991	-0.1352	0.6461	AT4G19170	NCED4	Potri.005G069100	'hormone metabolism.abscisic acid.synthesis-degradation.synthesis.9-cis-epoxycarotenoid dioxygenase'
Blue	Potra2n1c3146	316	0.0986	0.4847	0.1692	0.2139	0.045	0.9991	-0.0364	0.9049	AT1G50730	AT1G50730	Potri.001G356700	'protein.targeting.secretory pathway.vacuole'
Blue	Potra2n2c5503	317	0.1883	0.5046	0.23	0.352	0.1012	0.9991	-0.0525	0.9099	AT1G22460	AT1G22460	Potri.002G100400	'hormone metabolism.auxin.induced-regulated-responsive-activated'		GT106	Glycosyltransferase Family 106 protein	uncharacterized		Figure S1				AT1G22460
Blue	Potra2n10c20116	318	0.1742	0.273	0.2116	0.1411	0.0482	0.9991	-0.0306	0.9296	AT1G16800	AT1G16800	Potri.010G253700	'DNA.synthesis/chromatin structure'
Blue	Potra2n5c10567	319	0.0617	0.7966	0.038	0.897	-0.0418	0.9991	0.0056	0.9907	AT1G20670	AT1G20670	Potri.005G252200	'RNA.regulation of transcription.Bromodomain proteins'
Blue	Potra2n19c33578	320	0.0779	0.6112	0.0592	0.7395	-0.0187	0.9991	-0.0519	0.814	AT1G71820	SEC6	Potri.019G088100	'not assigned.unknown'
Blue	Potra2n2c5513	321	0.2291	0.1805	0.2224	0.3366	0.1085	0.9991	-0.1025	0.7453	AT1G78280	AT1G78280	Potri.002G099400	'RNA.regulation of transcription.JUMONJI family'
Blue	Potra2n12c24657	322	0.164	0.1626	0.1727	0.1857	0.0524	0.9991	-0.0848	0.6653	AT5G51070	ERD1	Potri.012G112000	'protein.degradation.serine protease'
Blue	Potra2n10c22181	323	-0.07	0.7117	-0.1376	0.4081	-0.022	0.9991	0.0768	0.7425	AT5G18810	SCL28	Potri.010G026100	'RNA.processing.splicing'
Blue	Potra2n3c6784	324	0.21	0.3692	0.2189	0.3709	0.0457	0.9991	-0.0176	0.9726	AT5G23570	SGS3	Potri.003G188100	'RNA.regulation of transcription.unclassified'
Blue	Potra2n1c510	325	-0.1633	0.273	-0.2668	0.0219	-0.0994	0.9991	0.0595	0.7666	AT5G21090	AT5G21090	Potri.001G061600	'signalling.receptor kinases.leucine rich repeat XI'
Blue	Potra2n2c5598	326	0.1276	0.3369	0.1436	0.4084	0.0216	0.9991	-0.0572	0.8314	AT5G64610	HAM1	Potri.002G089500	'RNA.regulation of transcription.Histone acetyltransferases'
Blue	Potra2n1c2766	327	0.0539	0.8397	0.097	0.7195	0.0534	0.9991	-0.0816	0.8261	AT4G30990	AT4G30990	Potri.001G318800	'not assigned.unknown'
Blue	Potra2n6c13372	328	-0.2117	0.2856	-0.2569	0.1957	-0.1451	0.9991	-0.0178	0.9692	AT1G07320	RPL4	Potri.006G221100	'protein.synthesis.ribosomal protein.prokaryotic.chloroplast.50S subunit.L4'
Blue	Potra2n14c27245	329	0.1069	0.5627	0.0445	0.8662	-0.0957	0.9991	-0.0863	0.7513	AT3G62110	AT3G62110	Potri.014G112100	'cell wall.degradation.pectate lyases and polygalacturonases'		GH28	Glycoside Hydrolase Family 28 protein	Pectin	pectin degradation	Yang ZL, Liu HJ, Wang XR, Zeng QY(2013) Molecular evolution and expression divergence of the Populus polygalacturonase supergene family shed light on the evolution of increasingly complex organs in plants. New Phytol 197: 1353–1365.PMID:23346984				At3g62110
Blue	Potra2n10c21094	330	-0.0959	0.4857	-0.1416	0.2414	0.0077	0.9991	0.0509	0.7833	AT5G30510	RPS1	Potri.010G150300	'protein.synthesis.ribosomal protein.prokaryotic.unknown organellar.30S subunit.S1'
Blue	Potra2n4c9595	331	-0.126	0.3468	-0.1824	0.0919	-0.0966	0.9991	0.0295	0.9076	AT5G15080	PBL34	Potri.004G129000	'protein.postranslational modification.kinase.receptor like cytoplasmatic kinase VII'
Blue	Potra2n13c25859	332	0.063	0.7557	0.0989	0.6209	-0.037	0.9991	-0.0359	0.9086	AT3G04380	SUVR4	Potri.013G048100	'RNA.regulation of transcription.SET-domain transcriptional regulator family'
Blue	Potra2n2c4275	333	0.1021	0.6091	0.1146	0.6471	-0.1084	0.9991	-0.1849	0.4229	AT5G13960	SUVH4	Potri.002G237950
Blue	Potra2n10c21070	334	0.1264	0.5501	0.2735	0.1355	0.1143	0.9991	-0.0931	0.7724	AT3G17360	POK1	Potri.010G153000	'cell.organisation'
Blue	Potra2n2c4975	335	0.0635	0.6675	0.0869	0.5226	-0.0334	0.9991	-0.0618	0.7368	AT2G45880	BAM7	Potri.002G159300	'major CHO metabolism.degradation.starch.starch cleavage.beta amylase'	PtBAMY10	GH14	Glycoside Hydrolase Family 14 protein	Starch	Starch degradation	Geisler-Lee J, Geisler M, Coutinho PM, Segerman B, Nishikubo N, Takahashi J, Aspeborg H, Djerbi S, Master E, Andersson-Gunnerås S, Sundberg B, Karpinski S, Teeri TT, Kleczkowski LA, Henrissat B & Mellerowicz EJ ( 2006). Poplar Carbohydrate-Active Enzymes (CAZymes). Gene identification and expression analyses. Plant Physiol 140: 946-962.; PMID:16415215				AT2G45880	BMY4
Blue	Potra2n10c20735	336	-0.1228	0.6206	-0.1414	0.5043	-0.0201	0.9991	0.0246	0.9455	AT5G05760	SYP31	Potri.010G191100	'cell.vesicle transport'
Blue	Potra2n19c33411	337	0.3081	0.6825	0.2609	0.7673	0.1061	0.9991	-0.0343	0.9832	AT1G03530	NAF1	Potri.019G104400	'RNA.processing'
Blue	Potra2n9c19656	338	0.2109	0.5423	0.4002	0.275	0.1171	0.9991	-0.0869	0.8744	AT5G12850	TZF8	Potri.009G053500	'RNA.regulation of transcription.C3H zinc finger family'
Blue	Potra2n16c29733	339	-0.2248	0.2473	-0.2553	0.2137	-0.0258	0.9991	0.1165	0.6338	AT1G01170	AT1G01170	Potri.016G055200	'stress.abiotic.unspecified'
Blue	Potra2n8c18158	340	-0.0778	0.8128	-0.1173	0.7559	-0.093	0.9991	0.0527	0.9163	AT3G23200	CASPL5B3	Potri.008G165500	'not assigned.unknown'
Blue	Potra2n571s36008	341	0.1601	0.4455	0.292	0.1455	0.1589	0.9991	0.0055	0.99	AT4G39350	CESA2	Potri.005G194200	'cell wall.cellulose synthesis.cellulose synthase'	PtCesA6-C	GT2	Glycosyltransferase Family 2 protein	Cellulose	Cellulose Biosynthesis	Djerbi, S., Aspeborg, H., Nilsson, P., Sundberg, B., Mellerowicz, E., Blomqvist, K., and Teeri, T.T. (2004) Identification and expression analysis of genes encoding putative cellulose synthases (CesA) in the hybrid aspen, Populus tremula (L.) x P-tremuloides (Michx.) Cellulose 11, 301-312. Djerbi, S., Lindskog, M., Arvestad, L., Sterky, F. and Teeri, T.T. (2005) The genome sequence of black cotto…	Kumar, M.,Thammannagowda, S., Bulone, V., Chiang, V., Han, K.H., Joshi, C.P., Mansfield, S.D., Mellerowicz, E., Sundberg, B., Teeri, T., Ellis, B.E., 2009. Anupdate on the nomenclature for the cellulose synthase genes in Populus. Trends Plant Sci. 14, 248–254.PMID:19375973	Kumar, M., Turner, S. Plant cellulose synthesis: CESA proteins crossing kingdoms. Phytochemistry (2014), http://dx.doi.org/10.1016/j.phytochem.2014.07.013, PMID:25104231	Suzuki, S. et al. (2006) The cellulose synthase gene superfamily and biochemical functions of xylem-specific cellulose synthaselike genes in Populus trichocarpa. Plant Physiol. 142, 1233–1245. PMID:16950861	At4g39350/At5g09870/AT5G64740/AT2G21770	CesA2CesA5/CesA6, PRC1, IXR2/CesA9
Blue	Potra2n7c15678	342	0.092	0.5748	0.1727	0.3053	-0.0915	0.9991	-0.0811	0.7221	AT1G09730	ASP1	Potri.007G115400	'protein.degradation.cysteine protease'
Blue	Potra2n5c12371	343	-0.1536	0.2594	-0.0983	0.66	0.0365	0.9991	0.0409	0.8713	AT1G08780	AIP3	Potri.005G054500	'not assigned.unknown'
Blue	Potra2n6c15093	344	0.1414	0.3006	0.1064	0.5487	0.0104	0.9991	0.0104	0.9763	AT2G26800	HGML	Potri.006G036800	'amino acid metabolism.degradation.branched chain group.leucine'
Blue	Potra2n12c23932	345	0.0625	0.7029	0.0612	0.7441	-0.0295	0.9991	-0.0618	0.7829	AT5G53150		Potri.012G001100	'stress.abiotic.heat'
Blue	Potra2n4c9465	346	-0.085	0.7644	-0.0186	0.9605	0.0919	0.9991	0.0685	0.8491	AT3G47520	MDH	Potri.004G112800	'gluconeogenesis / glyoxylate cycle.Malate DH'
Blue	Potra2n1c2214	347	-0.1636	0.3013	-0.2142	0.1614	0.0418	0.9991	0.0639	0.7375	AT1G50490	UBC20	Potri.001G254500	'protein.degradation.ubiquitin.E2'
Blue	Potra2n9c19340	348	-0.1356	0.3978	-0.1892	0.2771	-0.093	0.9991	0.0093	0.9793	AT3G19650	AT3G19650	Potri.009G088600	'not assigned.unknown'
Blue	Potra2n16c29692	349	-0.2882	0.2169	-0.2733	0.2286	-0.0391	0.9991	0.0036	0.9929	AT3G57830	AT3G57830	Potri.016G050800	'signalling.receptor kinases.leucine rich repeat III'
Blue	Potra2n7c15901	350	-0.1233	0.4114	-0.116	0.517	-0.0506	0.9991	0.0098	0.9756	AT5G10200	SAV4	Potri.007G092100	'not assigned.unknown'
Blue	Potra2n15c28625	351	0.0529	0.794	0.0623	0.7868	0.0214	0.9991	-0.0045	0.9901	AT1G18950	DDR4	Potri.015G067300	'protein.aa activation'
Blue	Potra2n8c17690	352	-0.0989	0.6321	-0.1028	0.5903	0.0327	0.9991	0.118	0.5213	AT3G25700	AT3G25700	Potri.008G115900	'RNA.regulation of transcription.unclassified'
Blue	Potra2n6c14341	353	-0.1441	0.3691	-0.1482	0.4306	0.0187	0.9991	0.0539	0.8165	AT3G08600	AT3G08600	Potri.006G111700	'not assigned.unknown'
Blue	Potra2n2c5679	354	0.0752	0.6093	0.0758	0.721	-0.0338	0.9991	0.0081	0.9838	AT3G49600	UBP26	Potri.002G081600	'protein.degradation.ubiquitin.ubiquitin protease'
Blue	Potra2n13c26032	355	0.0754	0.7814	0.0977	0.7344	0.0007	0.9994	-0.0183	0.9716	AT5G27240		Potri.013G029500	'stress.abiotic.heat'
Blue	Potra2n18c32449	356	-0.1391	0.4722	-0.1194	0.5971	0.0348	0.9991	0.0151	0.971	AT5G57490	VDAC4	Potri.018G093900	'transport.sugars'
Blue	Potra2n2c4150	357	-0.2131	0.1774	-0.1392	0.4368	0.1489	0.9991	0.1208	0.5421	AT4G27990	YLMG1-2	Potri.002G250200	'development.unspecified'
Blue	Potra2n9c20006	358	-0.1028	0.5501	-0.1479	0.3719	-0.0719	0.9991	0.0075	0.9839	AT1G07980	NF-YC10	Potri.009G012300
Blue	Potra2n10c20426	359	0.125	0.5093	0.223	0.1975	0.0025	0.9991	-0.0333	0.9425	AT5G17530	AT5G17530	Potri.010G223000	'glycolysis.plastid branch.phosphoglucomutase (PGM)'
Blue	Potra2n1c3512	360	0.061	0.8484	0.0404	0.93	-0.1082	0.9991	-0.1047	0.7758	AT3G15430	AT3G15430	Potri.001G402800	'cell.division'
Blue	Potra2n3c6820	361	0.1763	0.1853	0.167	0.3225	0.0187	0.9991	-0.0147	0.9716	AT1G16010	MGT2	Potri.003G183600	'transport.unspecified cations'
Blue	Potra2n5c12317	362	-0.1288	0.5164	-0.1392	0.446	-0.0007	0.9994	0.0453	0.8778	AT5G09770	AT5G09770	Potri.005G061700	'protein.synthesis.ribosomal protein.prokaryotic.unknown organellar.50S subunit.L17'
Blue	Potra2n8c17652	363	-0.1514	0.2381	-0.241	0.0354	-0.1688	0.9991	-0.0169	0.9517	AT4G24760		Potri.008G112600	'not assigned.unknown'
Blue	Potra2n1c828	364	0.2007	0.573	0.3019	0.481	-0.0604	0.9991	-0.1127	0.8491				'protein.glycosylation.mannosyl-oligosaccharide-1
Blue	Potra2n4c10082	365	-0.0517	0.7554	-0.0752	0.6772	0.0096	0.9991	0.0525	0.7996	AT3G44620	AT3G44620	Potri.004G186400	'protein.postranslational modification'
Blue	Potra2n11c22578	366	0.0855	0.5546	0.0999	0.572	0.0063	0.9991	-0.0549	0.8164	AT1G19100	DMS11	Potri.011G144500	'not assigned.unknown'
Blue	Potra2n19c33757	367	0.1949	0.2402	0.1961	0.215	0.0576	0.9991	-0.0975	0.7268	AT1G31480	SGR2	Potri.019G072300	'lipid metabolism.lipid degradation.lysophospholipases'
Blue	Potra2n5c10588	368	-0.0625	0.7769	-0.0714	0.7056	-0.0082	0.9991	0.0373	0.8892	AT1G63610	AT1G63610	Potri.005G250000	'not assigned.unknown'
Blue	Potra2n7c16349	369	0.1477	0.7406	0.2468	0.5625	0.2164	0.9991	-0.0471	0.9591	AT2G23780	AT2G23780	Potri.007G031600	'protein.degradation.ubiquitin.E3.RING'
Blue	Potra2n15c28485	370	-0.3273		-0.6842	0.481	0.2373	0.9991	0.0767	0.963	AT5G56040	SKM2	Potri.015G080800	'signalling.receptor kinases.leucine rich repeat XI'
Blue	Potra2n16c30525	371	-0.1198	0.4838	-0.1869	0.2875	-0.009	0.9991	0.1056	0.5763	AT3G08710	TH9	Potri.016G138800	'redox.thioredoxin'
Blue	Potra2n1c3466	372	-0.128	0.4383	-0.1584	0.3433	-0.0573	0.9991	0.0361	0.9161	AT3G15190	PRPS20	Potri.001G396600	'protein.synthesis.ribosomal protein.prokaryotic.chloroplast.30S subunit.S20'
Blue	Potra2n17c31656	373	-0.0562	0.7954	-0.0368	0.8819	0.0764	0.9991	0.0291	0.9216	AT3G59400	GUN4	Potri.017G030100	'tetrapyrrole synthesis.regulation'
Blue	Potra2n13c25327	374	-0.083	0.6813	-0.0777	0.7525	0.0094	0.9991	-0.004	0.9907	AT1G34470	ENOR3L5	Potri.013G114100	'transport.nucleotides'
Blue	Potra2n1c3294	375	0.0245	0.9316	0.023	0.9487	0.0123	0.9991	-0.0105	0.9838	AT1G17130	CWC16b	Potri.001G377800	'cell.cycle'
Blue	Potra2n16c30306	376	-0.0653	0.6843	-0.0744	0.7934	0.0675	0.9991	0.0286	0.9242	AT2G40070	BPP1	Potri.016G114900	'DNA.synthesis/chromatin structure'
Blue	Potra2n11c22489	377	0.1216	0.7562	0.1836	0.6099	-0.098	0.9991	-0.0865	0.8953	AT5G11720	AGLU1	Potri.011G154500			GH31	Glycoside Hydrolase Family 31 protein	uncharacterized						no clear ortholog
Blue	Potra2n18c32257	378	0.3492	0.0278	0.3255	0.0149	-0.0224	0.9991	-0.0102	0.9813	AT5G51350	MOL1	Potri.018G113000	'signalling.receptor kinases.leucine rich repeat XI'
Blue	Potra2n3c6489	379	0.1039	0.6878	0.1008	0.6231	-0.0185	0.9991	-0.0609	0.8358	AT5G64150	AT5G64150	Potri.003G221400	'not assigned.unknown'
Blue	Potra2n6c13736	380	-0.0571	0.8123	-0.0575	0.8303	0.0663	0.9991	0.0813	0.7461	AT4G31840	ENODL15	Potri.006G184100	'misc.plastocyanin-like'
Blue	Potra2n14c27315	381	-0.1443	0.432	-0.2483	0.0523	-0.0785	0.9991	0.03	0.9327	AT2G16760	AT2G16760	Potri.014G120300	'not assigned.unknown'
Blue	Potra2n4c9032	382	-0.1618	0.2835	-0.2482	0.1079	-0.0412	0.9991	-0.0038	0.9899	AT3G05070	AT3G05070	Potri.004G067300	'not assigned.unknown'
Blue	Potra2n9c19520	383	-0.134	0.2941	-0.1542	0.1927	-0.0468	0.9991	0.0304	0.9031	AT5G12180	CPK17	Potri.009G069200	'protein.postranslational modification'
Blue	Potra2n1c1073	384	0.2173	0.4817	0.211	0.6552	0.1099	0.9991	-0.0576	0.9215	AT3G47420	G3Pp1	Potri.001G124200	'transport.membrane system unknown'
Blue	Potra2n8c18516	385	-0.1177	0.4071	-0.0831	0.6397	0.0525	0.9991	0.0035	0.9908	AT3G21465	AT3G21465	Potri.008G205300	'not assigned.unknown'
Blue	Potra2n17c31465	386	-0.0791	0.7348	-0.1104	0.6436	-0.0028	0.9991	0.0084	0.9828	AT2G32760	VPS38	Potri.017G056800	'not assigned.unknown'
Blue	Potra2n4c8458	387	0.149	0.4735	0.0631	0.8476	-0.2088	0.9991	-0.0647	0.8588	AT1G11950	AT1G11950	Potri.004G006200	'protein.degradation.ubiquitin.E3.RING'
Blue	Potra2n15c28390	388	-0.1196	0.4938	-0.1018	0.6552	0.0748	0.9991	0.1248	0.5606	AT3G18030	HAL3A	Potri.015G089600	'stress.abiotic.drought/salt'
Blue	Potra2n3c7582	389	0.0455	0.8011	0.0235	0.9225	-0.0605	0.9991	-0.0356	0.8878	AT1G31360	RECQL2	Potri.003G104300	'DNA.synthesis/chromatin structure'
[truncated: 7,248 more rows]

## Sheet: Tab S7-WGCNA-xylem
Table S7. Clusters of gene co-regulated in the xylem of transgenic lines and wild type according to WGCNA analysis. The clusters are shown in Figure 7a,b. CAZy and malectin-domain gene identification is based on P. trichocarpa annotations published by Kumar et al., (2019) and Kumar et al., (2020), respectively.
[truncated: 5,275 more rows]

[truncated: 2 more sheets: Tab S8-correlations, Tab S9-networks]
